# Supplementary material for: Accumulation differences of high-value ingredients in different phenotype Lonicera macranthoides: insights from integrative metabolome and transcriptome analyses
Source: Front Plant Sci. 2025 Mar 4;16:1533263. doi: 10.3389/fpls.2025.1533263 (PMC11913843; doi:10.3389/fpls.2025.1533263)
Supplement: Supplementary file 1 [file Presentation1.zip]

Archive with 3 entries (2 files):
- supplementary files/
- supplementary files/supplement figure.docx
- supplementary files/Supplementary Tables.xlsx
