# Supplementary material for: Accumulation differences of high-value ingredients in different phenotype Lonicera macranthoides: insights from integrative metabolome and transcriptome analyses
Source: Front Plant Sci. 2025 Mar 4;16:1533263. doi: 10.3389/fpls.2025.1533263 (PMC11913843; doi:10.3389/fpls.2025.1533263)
Supplement: Supplementary file 1 [file Presentation1.zip › supplementary files/Supplementary Tables.xlsx]

## Sheet: Supplementary Table S1
Supplementary Table S1. 1060 metabolites detected in Lonicera macranthoides Hand.-Mazz. of different flower stages
id	compound name	CAS	KEGG_ID	FORMULA	EXACT_MASS	CLASS_EN	Q1	Q3	ionmode	Retention time	Relative quantitative
											WF1	WF2	WF3	WF4	WF5	WF6	WF7	XF1	XF2	XF3	XF4	XF5	XF6	XF7
1	Dihydrojasmonic Acid	3572-64-3		C12H20O3	212.141	phytohormone	211	59	-	9.82	6.46807e-05	5.11934e-05	5.49727e-05	5.59405e-05	5.82061e-05	5.99666e-05	5.09182e-05	5.12618e-05	7.02507e-05	5.93466e-05	5.54726e-05	5.41791e-05	6.23998e-05	6.14979e-05
2	(+)-Abscisic acid	21293-29-8	C06082	C15H20O4	264.136	phytohormone	263	153	-	7.86	0.000568875	0.000328865	0.000549803	0.000426661	0.000863075	0.000981955	0.00142685	0.000775557	0.00226755	0.00087244	0.000250961	0.000312148	0.00162005	0.00149151
3	Gibberellin A7	510-75-8	C11867	C19H22O5	330.147	phytohormone	329	223	-	9.85	1.04984e-05	6.11157e-06	1.46695e-05	1.09933e-05	1.24047e-05	1.05348e-05	1.3682e-05	1.13253e-05	1.62236e-05	1.34573e-05	8.35463e-06	1.40345e-05	1.35671e-05	1.35491e-05
4	Avicularin	572-30-5		C20H18O11	434.085	flavonoids	432.9	300.4	-	6.47	1.9789e-05	3.3803e-06	3.80061e-06	2.75243e-06	1.72804e-05	1.00728e-07	7.21783e-06	9.56113e-08	1.26616e-06	9.68767e-08	4.9866e-05	6.32502e-06	1.01091e-07	9.64126e-08
5	Narcissoside	604-80-8		C28H32O16	624.169	flavonoids	622.9	314.9	-	6.38	0.000125854	0.000327154	8.1024e-05	6.58376e-05	0.000194991	1.00728e-07	1.14218e-05	4.99652e-06	4.52289e-05	3.38794e-05	6.62545e-05	3.96118e-05	7.72929e-06	2.03553e-05
6	Quercetin	117-39-5	C00389	C15H10O7	302.043	flavonoids	300.9	272.9	-	8.07	1.99541e-06	4.40209e-07	1.73554e-06	3.43697e-06	9.64629e-07	1.23362e-06	8.71893e-07	1.22515e-06	1.4586e-06	4.96796e-06	3.55188e-06	8.90887e-07	4.98599e-07	4.83764e-06
7	Spinosin	72063-39-9	C17834	C28H32O15	608.174	flavonoids	607.5	606.8	-	5.79	0.000262631	8.86024e-05	0.000140954	0.000135859	0.000148908	0.000119074	0.000215093	6.31135e-05	3.81139e-05	8.85875e-05	7.95372e-05	8.21851e-05	6.12772e-05	8.05037e-05
8	(±)-Jasmonic acid	77026-92-7	C08491	C12H18O3	210.126	phytohormone	209	59	-	8.94	0.000131583	7.77903e-05	0.000974359	0.000167402	0.00167596	0.00201057	0.000428526	0.000135871	5.79826e-05	3.09339e-05	1.95597e-05	3.24183e-05	2.22234e-05	1.48562e-05
9	N-((-)-jasmonoyl)-S-isoleucine	120330-92-9	C18699	C18H29NO4	323.21	phytohormone	322	130	-	10.41	0.000204085	7.83656e-05	0.000540928	0.000123577	0.000542504	0.00058259	0.00023093	2.70704e-05	9.82684e-05	2.63186e-05	3.73714e-05	0.000101778	5.93156e-05	1.23124e-05
10	Salicylic acid	69-72-7	C00805	C7H6O3	138.032	Phenols;phytohormone	137	93	-	7.06	0.000581113	0.000782168	0.00062106	0.000842777	0.000655163	0.00160246	0.00306977	0.00228101	0.00434249	0.00337346	0.000710564	0.000894423	0.00795823	0.00814984
11	Protocatechuic acid;protocatechuic acid	99-50-3	C00230	C7H6O4	154.027	Phenols;flavonoids	153.05	108.95	-	3.43	0.000181449	9.37678e-05	0.000140963	0.000127032	0.000121382	0.000213685	0.00028858	0.00224315	0.000962144	9.26432e-05	0.00010742	0.000205644	0.00014305	0.000117571
12	1-Aminocyclopropanecarboxylic acid	22059-21-8		C4H7NO2	101.048	phytohormone	102	56	+	0.7	0.000331157	0.000259214	0.000410162	0.000424238	0.000479396	0.000610834	0.000652534	0.000307722	0.000734367	0.000415039	0.000579014	0.000595654	0.000635052	0.000407672
13	4-Aminobutyric acid	56-12-2	C00334	C4H9NO2	103.063	amino acids	104.1	87.1	+	0.66	0.000448181	0.000625153	0.000736317	0.000387522	0.00047785	0.000469729	0.000544904	0.000423836	0.000895502	0.000560511	0.000580216	0.000641078	0.001302	0.00109015
14	Methyl jasmonate	39924-52-2	C11512	C13H20O3	224.141	phytohormone	225	151	+	11.3	6.52876e-05	4.37446e-05	0.000109713	7.94966e-05	9.10899e-05	0.000104101	7.54403e-05	7.32006e-05	8.963e-05	5.96332e-05	6.74118e-05	0.00010632	6.9848e-05	6.21401e-05
15	Galangin	548-83-4	C10044	C15H10O5	270.053	flavonoids	271.2	196.9	+	11.14	7.05404e-06	3.13819e-05	1.1214e-05	3.3967e-05	1.07807e-05	2.92216e-05	1.24962e-05	3.37845e-05	1.19821e-05	1.20647e-05	1.31022e-05	2.213e-05	2.4569e-05	3.15136e-05
16	Genistein	446-72-0	C06563	C15H10O5		flavonoids	271.2	242.8	+	8.93	1.58601e-05	2.52279e-05	2.39833e-05	2.13067e-05	1.5295e-05	2.073e-05	1.26325e-05	1.25218e-05	1.72935e-05	1.26713e-05	3.70148e-06	1.70036e-05	2.27635e-05	2.55197e-05
17	Chrysin	480-40-0	C10028	C15H10O4	254.058	flavonoids	255.2	152.8	+	10.94	0.000139129	0.000127193	0.000105303	0.000145545	0.000115186	7.87669e-05	0.000194181	5.8214e-05	0.000260299	0.000147355	0.000184256	0.000143639	8.86928e-05	0.000137885
18	5-Hydroxylysine	1190-94-9	C16741	C6H14N2O3	162.1	amino acids	163.1	128	+	0.55	2.01437e-05	1.03035e-05	1.71796e-05	2.83445e-05	1.21564e-05	1.9687e-05	1.50477e-05	8.372e-06	1.82844e-05	1.66593e-05	2.18274e-05	1.58742e-05	1.38151e-05	1.87043e-05
19	Indole-3-carboxaldehyde	487-89-8	C08493	C9H7NO	145.053	phytohormone	146	118	+	6.73	0.000511502	0.000857969	0.00233433	0.00370047	0.00320132	0.00489201	0.00733533	0.000755145	0.00123665	0.00257963	0.00120085	0.00281082	0.0061761	0.00505619
21	Hyperoside	482-36-0	C10073	C21H20O12	464.096	flavonoids	465.4	302.8	+	6.99	0.000755168	0.00035178	0.000419799	0.000150468	0.000262984	0.000198382	0.00033581	2.05019e-05	2.4195e-05	3.6104e-05	0.000451943	0.000300168	1.19343e-05	2.27328e-05
22	Isoquercitrin	482-35-9	C05623	C21H20O12		flavonoids	465.4	302.8	+	6.06	0.090254	0.038216	0.0596981	0.00722389	0.0215582	0.00790282	0.00649395	0.000866738	0.0021891	0.00253477	0.194946	0.109131	0.00147044	0.00238772
23	Indole-3-acetic acid	87-51-4	C00954	C10H9NO2	175.063	phytohormone	176	130	+	7.14	8.80617e-05	7.03873e-05	8.00363e-05	5.86401e-05	9.40195e-05	6.96619e-05	9.59634e-05	0.000146409	0.000164172	0.000215309	7.82664e-05	5.44785e-05	0.000263935	0.000386916
24	DL-Dihydrozeatin	14894-18-9	C02029	C10H15N5O	221.128	phytohormone	222	136	+	3.52	8.02417e-05	0.000128535	9.31658e-05	0.000109093	0.000108237	8.98773e-05	5.63917e-05	0.000223585	0.000235711	0.000465114	6.30669e-05	9.20929e-05	0.000653874	0.000794743
25	Diosmetin	520-34-3	C10038	C16H12O6	300.063	flavonoids	301.3	285.8	+	9.15	0.000542912	0.00115231	0.00158182	0.000777495	0.00019601	0.000533498	0.0010705	0.000953885	0.00144321	0.00570143	0.000868003	0.000784297	0.00701697	0.00935731
26	L-Epicatechin	490-46-0	C09727	C15H14O6	290.079	flavonoids	291.3	164.9	+	5.08	2.06325e-05	8.96307e-05	6.79657e-06	2.83742e-05	7.72115e-06	7.33202e-06	9.02529e-06	5.56575e-06	2.99303e-06	1.05264e-05	0.000302561	9.13165e-05	2.83779e-06	1.45557e-06
27	L-Tyrosine	60-18-4	C00082	C9H11NO3	181.074	amino acids	182.1	136.1	+	1.93	0.000521798	0.000836232	0.00073147	0.000824738	0.000814583	0.000768054	0.000611807	0.00092864	0.0028005	0.00159241	0.00205968	0.000934594	0.00192604	0.00164827
29	Biochanin A	491-80-5	C00814	C16H12O5	284.068	flavonoids	285.3	269.3	+	11.21	2.10935e-05	7.82091e-05	0.000119644	3.57216e-05	5.03204e-05	2.95317e-05	5.4127e-05	4.11954e-05	1.92967e-05	3.94648e-05	3.82675e-05	4.13828e-05	2.38871e-05	2.0385e-05
31	Vitexin	3681-93-4	C01460	C21H20O10	432.106	flavonoids	433.4	414.9	+	5.92	1.65811e-05	3.71796e-05	7.57319e-05	1.74865e-05	7.2172e-05	5.17892e-06	5.99225e-05	0.000108844	7.25892e-05	3.07162e-05	8.89723e-05	5.5659e-05	1.64986e-05	4.81564e-05
32	Hesperetin	520-33-2	C01709	C16H14O6	302.079	flavonoids	303.3	178.9	+	9.2	7.20423e-06	3.19492e-06	4.44221e-06	5.0528e-06	1.33882e-06	5.45833e-06	2.90617e-06	4.70853e-05	2.8419e-06	1.36616e-05	7.58014e-06	3.99528e-06	1.64432e-05	1.91833e-06
33	1-Methy-L-histidine	332-80-9	C01152	C7H11N3O2	169.085	amino acids	170.1	124	+	0.61	8.17021e-05	4.3911e-05	6.83588e-05	3.69488e-05	2.63699e-05	5.33409e-05	1.84475e-05	3.04701e-05	4.61598e-05	2.49728e-05	0.000107313	5.78721e-05	2.66314e-05	1.99026e-05
34	3-Methy-L-histidine	368-16-1	C01152	C7H11N3O2		amino acids	170.1	96.1	+	0.61	6.7151e-05	0.000104968	8.47968e-05	9.21079e-05	9.264e-05	6.92386e-05	9.79953e-05	4.97426e-05	9.13325e-05	3.5275e-05	0.000232137	0.000109444	3.47907e-05	3.05995e-05
35	3-Indolebutyric acid	133-32-4	C11284	C12H13NO2	203.095	phytohormone	204	186	+	9	7.3246e-05	7.66464e-05	4.5265e-05	5.61516e-05	5.54623e-05	6.04929e-05	5.5297e-05	4.24279e-05	4.99931e-05	5.81088e-05	3.0111e-05	5.7155e-05	3.47843e-05	4.05514e-05
36	trans-Zeatin	1637-39-4	C00371	C10H13N5O	219.112	phytohormone	220	136	+	3.41	4.40218e-05	5.93646e-05	3.68751e-05	3.13625e-05	3.0777e-05	2.26751e-05	2.34495e-05	0.000156346	0.000104206	0.000185857	2.06115e-05	2.39915e-05	0.0001972	0.00015746
37	cis-Zeatin	32771-64-5	C15545	C10H13N5O		phytohormone	220	136	+	3.6	3.6139e-05	1.66311e-05	1.64697e-05	2.12699e-05	2.27948e-05	1.53261e-05	1.92936e-05	0.000114347	8.77228e-05	8.41387e-05	2.09997e-05	1.79773e-05	9.79414e-05	8.51508e-05
38	N6-isopentenyladenosine	7724-76-7		C15H21N5O4	335.159	phytohormone	336	204	+	6.1	3.07971e-05	9.08449e-05	5.05731e-05	0.000649903	0.000126547	8.15724e-05	0.000122673	6.6539e-05	0.000156285	2.91646e-05	7.89287e-05	4.05488e-05	1.99728e-05	1.30189e-05
39	trans-Zeatin-riboside	6025-53-2	C16431	C15H21N5O5	351.154	phytohormone	352	220	+	4.31	0.000459908	0.0010391	0.00043199	4.46737e-05	5.85813e-05	2.76279e-05	6.52435e-05	0.00181494	0.00232629	0.000227494	0.000287597	0.000173895	0.000123248	6.53476e-05
40	Protocatechualdehyde	139-85-5	C16700	C7H6O3	138.032	flavonoids	138.9	120.8	+	4.2	0.00128254	0.000754333	0.00144346	0.00119281	0.00151608	0.00225165	0.00378226	0.00050495	0.000685592	0.000690729	0.00138643	0.001933	0.000868123	0.000711406
41	isoliquiritigenin	961-29-5	C08650	C15H12O4	256.074	flavonoids	256.9	211	+	9.73	3.35699e-05	3.51812e-05	2.46599e-05	4.16744e-05	3.5166e-05	3.28428e-05	2.07336e-05	2.68002e-05	2.91715e-05	7.25757e-05	2.86514e-05	3.11235e-05	2.5511e-05	3.86108e-05
42	Tectochrysin	520-28-5	C11621	C16H12O4	268.074	flavonoids	269	253.9	+	11.8	0.000659964	0.000363622	0.000369708	0.000653177	0.000683868	0.000698146	0.000621602	0.000465985	0.00055914	0.000513982	0.000524753	0.000590634	0.000631544	0.000386527
43	Apigenin	520-36-5	C01477	C15H10O5	270.053	flavonoids	270.9	163	+	8.9	3.78221e-05	3.31007e-05	0.000126298	9.95627e-05	3.23428e-05	5.32554e-05	4.61449e-05	0.00012553	0.000167026	0.000390856	5.24645e-05	8.31369e-05	0.000463483	0.000544988
44	Chalconaringenin	73692-50-9	C06561	C15H12O5	272.068	flavonoids	272.9	152.9	+	8.78	0.000159622	8.56397e-05	0.00014171	3.14699e-05	3.63262e-05	9.78273e-05	1.35499e-05	0.0011864	0.00069898	0.000686242	0.000103177	3.8424e-05	0.00050603	0.000584655
45	Naringenin	480-41-1	C00509	C15H12O5		flavonoids	273.3	152.8	+	8.86	0.000151455	0.000151235	8.14329e-05	6.82403e-05	7.34272e-05	2.95275e-05	0.00010484	0.000678473	0.000295233	0.000604714	8.66823e-05	8.93154e-05	0.000321845	0.000305703
47	Genkwanin	437-64-9	C10046	C16H12O5	284.068	flavonoids	284.9	269.9	+	11.1	0.000106515	9.63843e-05	5.59207e-05	9.45893e-06	4.90799e-05	3.73948e-05	2.25672e-05	2.57313e-05	1.18362e-05	2.96396e-05	1.15093e-05	1.39953e-05	1.38329e-05	1.96721e-05
48	Luteolin	491-70-3	C01514	C15H10O6	286.048	flavonoids	286.9	240.9	+	8.03	0.000213933	0.000290332	0.000327665	0.000107297	0.000105574	0.000122046	0.000281486	3.90148e-05	5.03903e-05	8.4199e-05	0.000147655	0.000300791	4.72004e-05	4.84237e-05
49	Fisetin	528-48-3	C01378	C15H12O6	288.063	flavonoids	286.9	241	+	7.03	2.27406e-05	1.90187e-05	2.24414e-05	1.95921e-05	2.4762e-05	1.84503e-05	8.8533e-06	1.46333e-05	2.21601e-05	2.44674e-05	4.81938e-05	3.25071e-05	2.44346e-05	3.04997e-05
50	Eriodictyol	552-58-9	C05631	C15H12O6		flavonoids	288.9	163	+	7.9	0.000436617	0.000408079	0.000249007	7.82409e-05	0.000105832	0.000116511	0.00015055	8.71735e-05	4.6939e-05	3.2765e-05	0.000195466	0.000135999	4.99988e-05	4.48645e-05
51	Cianidanol	18829-70-4	C06562	C15H14O6	290.079	flavonoids	290.9	165	+	4.5	0.00130572	0.00212952	0.000104277	0.00030623	1.50351e-05	1.03571e-05	9.29405e-06	0.000188257	6.59924e-05	3.16047e-05	0.00413868	0.000990797	3.45159e-06	1.61539e-05
52	Tectorigenin	548-77-6	C10534	C16H12O6	300.063	flavonoids	300.9	285.5	+	9.03	0.000218088	0.000568808	0.000849059	0.000436739	0.000156027	0.000437482	0.00048194	0.000704357	0.000492959	0.00346292	0.000646262	0.000404388	0.00532977	0.00663974
53	Taxifolin	480-18-2	C01617	C15H12O7	304.058	flavonoids	304.8	286.8	+	6.28	0.000498723	0.000410202	0.000454805	0.000352061	0.000507631	0.000342909	0.000491246	0.000104616	0.000112437	0.000144237	0.000272474	0.000325363	0.000260631	0.000179087
54	Ononin	486-62-4	C10509	C22H22O9	430.126	flavonoids	431.4	430.9	+	7.3	0.00165171	0.00113436	0.00151778	0.00111803	0.00114431	0.00121656	0.00180707	0.00160932	0.00118354	0.00169373	0.00405101	0.00102861	0.00201435	0.0024305
55	Myricetin	529-44-2	C10107	C15H10O8	318.038	flavonoids	318.9	272.9	+	7.05	7.82311e-06	8.3956e-06	9.66663e-06	5.96203e-06	1.44249e-05	9.40955e-06	7.16955e-06	1.46531e-05	9.50387e-06	3.47377e-06	2.24023e-05	7.52302e-06	7.2914e-06	1.35277e-05
57	Baicalin	21967-41-9	C10025	C21H18O11	446.085	flavonoids	447	430.9	+	7.26	0.000136792	0.000130664	0.000145011	0.000174069	0.000108743	0.00014626	0.00016261	0.000137589	0.000147303	0.000190451	0.000155555	0.000147214	0.000175159	0.000182854
58	Glycitin	40246-10-4	C16195	C22H22O10	446.121	flavonoids	447.4	284.9	+	5.57	0.000442091	0.000288684	0.000646244	0.000184411	0.000461261	0.000335788	0.000327622	9.73069e-05	0.000105306	9.87292e-05	0.00025241	0.000188387	8.72175e-05	0.000117524
59	Astragalin	480-10-4	C12249	C21H20O11	448.101	flavonoids	449	286.9	+	6.52	0.0627981	0.0976233	0.184785	0.0649815	0.110092	0.0123236	0.0203817	0.00604828	0.0219636	0.0576692	0.473038	0.17131	0.0423719	0.035766
60	Cynaroside	5373-11-5		C21H20O11	448.101	flavonoids	449	286.9	+	6.1	0.0262582	0.0196133	0.0501577	0.0201729	0.0503722	0.0181868	0.0204769	0.00013031	0.000185197	0.000458597	0.0530894	0.06134	0.000382975	0.000513026
62	Silibinin	22888-70-6	C07610	C25H22O10	482.121	flavonoids	483.5	464.8	+	8.65	7.08371e-05	1.13903e-05	8.59918e-05	0.000129847	2.05038e-05	1.39322e-05	3.23924e-05	5.24677e-05	0.000158286	3.73315e-05	2.8997e-05	5.10166e-05	7.37449e-05	9.74827e-05
63	Amentoflavone	1617-53-4	C10018	C30H18O10	538.09	flavonoids	539	402.9	+	9.78	0.0093151	0.00403507	0.00570129	0.00276497	0.00423069	0.0028386	0.00341318	0.0132876	0.00558155	0.00584968	0.00652632	0.00387844	0.00392025	0.00411343
65	Schaftoside	51938-32-0	C10181	C26H28O14	564.148	flavonoids	565.5	546.9	+	6.35	3.49485e-05	6.2129e-05	3.54172e-05	5.36185e-05	2.11777e-05	4.4049e-05	3.47116e-05	3.63522e-05	3.07889e-05	1.46516e-05	4.66621e-05	5.58833e-05	1.81655e-05	1.35282e-05
66	Procyanidin B2	29106-49-8	C17639	C30H26O12	578.142	flavonoids	579	427	+	4.78	9.83298e-08	9.29511e-08	1.06068e-07	7.98357e-06	3.4227e-06	8.2021e-06	2.21876e-06	2.34598e-05	3.03007e-05	8.14268e-06	9.74824e-05	3.25678e-06	2.21127e-06	9.64126e-08
67	Rhoifolin	17306-46-6	C12627	C27H30O14	578.164	flavonoids	579	433	+	6.5	0.00154874	0.00176292	0.00240093	0.000912734	0.00289367	0.000587158	0.000537868	0.000316172	0.000157633	0.00024638	0.000255048	0.000298181	0.00022472	0.000201451
68	Procyanidin B1	20315-25-7		C30H26O12	578.142	flavonoids	579.5	426.8	+	4.03	9.83298e-08	9.29511e-08	1.06068e-07	1.16477e-06	1.04119e-07	1.00728e-07	1.00255e-07	6.5197e-06	3.07149e-06	9.68767e-08	6.21063e-05	5.82323e-07	1.01091e-07	9.64126e-08
70	Tiliroside	20316-62-5	C17140	C30H26O13	594.137	flavonoids	595	308.8	+	7.92	0.00148301	0.00122854	0.00162824	0.00054201	0.00140333	0.000266284	0.000318483	0.00354455	0.00318359	0.00652814	0.0117633	0.00381638	0.00280515	0.00192625
71	Kaempferol-3-O-rutinoside	17650-84-9	C21833	C27H30O15	594.159	flavonoids	595	449	+	6.29	0.00237489	0.00316639	0.00408955	0.00123642	0.00629947	0.000311732	0.000258192	1.90079e-06	9.82469e-08	2.06773e-05	0.000117514	0.000106109	7.96308e-05	4.32727e-05
72	Diosmin	520-27-4	C10039	C28H32O15	608.174	flavonoids	609.1	463	+	6.59	0.00220044	0.00172102	0.00266885	0.000961106	0.0024224	0.00124591	0.00109232	0.000285144	0.000220764	0.000431919	0.000441954	0.000303071	0.000351427	0.000404547
73	Rutin	153-18-4	C05625	C27H30O16	610.153	flavonoids	611	465	+	5.85	0.00464351	0.00392632	0.00444121	0.00076571	0.00715047	0.000438506	0.000230108	2.65201e-06	9.55505e-06	9.68767e-08	0.000104567	0.000205321	2.93396e-06	9.64126e-08
74	Isorhamnetin-3-O-nehesperidine	55033-90-4		C28H32O16	624.169	flavonoids	625.5	478.8	+	6.02	2.15631e-05	2.11389e-05	1.89687e-05	6.34031e-06	8.9593e-06	5.98702e-06	5.82486e-06	1.33718e-05	5.34801e-05	3.66511e-05	2.00665e-05	3.25611e-05	3.35258e-05	3.83543e-05
75	Icariin	489-32-7	C17555	C33H40O15	676.237	flavonoids	677.1	531.1	+	8.12	7.74445e-06	6.10532e-06	5.36102e-06	9.01996e-06	9.12541e-06	5.6563e-06	7.92793e-06	6.59437e-06	4.85085e-06	7.70618e-06	1.14369e-05	6.48269e-06	1.49419e-06	4.93422e-06
76	Isorhamnetin	480-19-3	C10084	C16H12O7	316.058	flavonoids	317.1	302.1	+	9.23	9.62586e-06	1.41492e-05	6.26344e-06	3.66327e-06	1.83102e-05	5.06405e-06	6.66372e-06	4.27648e-05	0.000130015	0.0004613	1.95877e-05	5.91305e-06	3.38593e-05	0.000366985
77	beta-Alanine	107-95-9	C00099	C3H7NO2	89.0477	amino acids	90.1	72.1	+	0.64	0.000496806	0.000416524	0.000242901	0.000518306	0.000453403	0.000566539	0.000239031	0.000118924	0.000642306	0.000313771	0.000294561	0.000328498	0.000495706	0.000338599
78	L-Valine	72-18-4	C00183	C5H11NO2	117.079	Amino acid and derivatives;amino acids	118.1	72.1	+	0.93	0.0020084	0.00269046	0.00243563	0.00263774	0.00461893	0.00637024	0.00679197	0.00547503	0.00770021	0.0050824	0.00390126	0.00360755	0.00649775	0.00535827
79	L-Threonine	72-19-5	C00188	C4H9NO3	119.058	Amino acid and derivatives;amino acids	120.1	56.1	+	0.64	0.00190749	0.00204435	0.00253368	0.00287916	0.00276109	0.00347801	0.00375746	0.00218675	0.00496825	0.00292486	0.00323665	0.00376301	0.00549288	0.0032133
80	Proline;L-Proline	147-85-3	C00148	C5H9NO2	115.063	Amino acid and derivatives;amino acids	116.1	70.1	+	0.73	0.192786	0.279087	0.24247	0.152928	0.0274026	0.0334444	0.0290992	0.410107	0.741676	0.415524	0.558151	0.416576	0.467547	0.221906
81	L-Serine	56-45-1	C00065	C3H7NO3	105.043	Amino acid and derivatives;amino acids	106	60	+	0.62	0.00320672	0.00277125	0.00406793	0.00434857	0.00294742	0.00484399	0.00433196	0.00190706	0.00450644	0.00191728	0.00365007	0.0044244	0.00384507	0.00201062
82	Methyl (indol-3-yl)acetate;Methyl 3-indolylacetate	1912-33-0	C20635	C11H11NO2	189.079	Alkaloids;phytohormone	190.05	130.05	+	9.48	2.6383e-05	2.83681e-05	2.69101e-05	3.78433e-05	4.98822e-05	2.95504e-05	3.17171e-05	2.8237e-05	2.40291e-05	5.15084e-05	4.31211e-05	3.34584e-05	4.79745e-05	3.57537e-05
83	L-Arginine	74-79-3	C00062	C6H14N4O2	174.112	Amino acid and derivatives;amino acids	175.1	70.05	+	0.6	0.00482126	0.0113357	0.0195012	0.0176969	0.00265937	0.00537325	0.00485813	0.00408172	0.0186461	0.012325	0.0239723	0.0065725	0.00946696	0.00577599
84	L-Asparagine	70-47-3	C00152	C4H8N2O3	132.053	Amino acid and derivatives;amino acids	133.1	74	+	0.64	0.000218553	0.000282019	0.000435784	0.000791886	0.000446581	0.000656779	0.000786039	0.000408251	0.00147323	0.00058755	0.000938174	0.000845893	0.00128157	0.000648426
85	L-Ornithine	70-26-8	C01602;C00077	C5H12N2O2	132.09	Amino acid and derivatives;amino acids	133.1	70.1	+	0.55	0.000150461	0.000166659	0.000156012	0.000256708	0.000112613	0.000244512	0.00018686	0.000401201	0.000559727	0.000159627	0.000444973	0.000290245	0.000368714	0.000330819
86	L-Aspartic acid	56-84-8	C00049	C4H7NO4	133.038	Amino acid and derivatives;amino acids	134	74	+	0.63	0.00279876	0.00173383	0.00414919	0.00367255	0.00248551	0.00242362	0.00227569	0.0015866	0.00298014	0.00180328	0.00359502	0.00456976	0.00427269	0.0011319
87	6-(Furfurylamino)purine;Kinetin	525-79-1	C08272	C10H9N5O	215.081	Alkaloids;phytohormone	216.05	81	+	4.55	2.83766e-05	5.77915e-06	1.63998e-05	2.63522e-05	1.6123e-05	1.44081e-05	1.8584e-05	8.4917e-06	1.00497e-05	1.55528e-05	2.51431e-05	2.22563e-05	9.98497e-06	1.04775e-05
88	L-Citruline;L-Citrulline	372-75-8	C00327	C6H13N3O3	175.096	Amino acid and derivatives;amino acids	176.1	70.1	+	0.66	0.00168741	0.00128883	0.00175602	0.00161303	0.00300557	0.00148492	0.00183903	0.00155414	0.00176175	0.00113585	0.0015067	0.00127686	0.00110807	0.0010611
89	L-Glutamic acid	56-86-0	C00025	C5H9NO4	147.053	Amino acid and derivatives;amino acids	148.1	84	+	0.66	0.0252453	0.0109914	0.0213447	0.0242696	0.0324736	0.0243324	0.0249115	0.0151214	0.0147984	0.0122288	0.0321397	0.027529	0.0148091	0.0114575
90	Glycine	56-40-6	C00037	C2H5NO2	75.032	Alkaloids;amino acids	76	30	+	0.62	2.08281e-05	2.70716e-05	2.29035e-05	4.60378e-05	3.24735e-05	6.49257e-05	6.86665e-05	2.84459e-05	0.000112425	7.32697e-05	6.61914e-05	5.28794e-05	0.000143341	9.00901e-05
91	L-Histidine	71-00-1	C00135	C6H9N3O2	155.069	Amino acid and derivatives;amino acids	156.1	110.1	+	0.59	0.000125521	0.000376568	0.000444168	0.000755594	0.000957306	0.00118576	0.00128072	0.000125051	0.00104371	0.000330429	0.00257017	0.00209839	0.000424716	0.000354242
92	trans-4-Hydroxy-L-proline;4-Hydroxyproline	51-35-4	C01157	C5H9NO3	131.058	Amino acid and derivatives;amino acids	132.1	86.05	+	0.65	0.000771753	0.00101949	0.00119227	0.0012136	0.000501945	0.000476788	0.000569303	0.00121913	0.00246101	0.00168391	0.00159737	0.00120109	0.00175102	0.00166032
93	L-Methionine	63-68-3	C00073	C5H11NO2S	149.051	Amino acid and derivatives;amino acids	150.05	56.1	+	0.94	0.000187543	0.000208017	0.000206098	0.000244032	0.000215077	0.000166597	0.00019296	4.54687e-05	0.000509155	0.000307708	0.000247278	0.000503976	0.000540253	0.00031958
94	DL-Alanine;L-Alanine	302-72-7;56-41-7	C01401;C00041	C3H7NO2	89.0477	Alkaloids;Amino acid and derivatives;amino acids	90.1	44	+	0.64	0.00232308	0.00223732	0.00306801	0.00296803	0.00364842	0.0058693	0.00651781	0.00443558	0.0070446	0.00377024	0.00248487	0.003121	0.00676018	0.00425974
95	L-Lysine;L-Glutamine	56-87-1;56-85-9	C00047;C00064	C6H14N2O2;C5H10N2O3	146.106	Amino acid and derivatives;amino acids	147.1	84.0667	+	0.64	0.0424749	0.0298452	0.057167	0.0917666	0.129041	0.121209	0.140106	0.0207148	0.0893101	0.0293719	0.126555	0.0868459	0.0505505	0.0356084
96	Tryptophan;L-Tryptophan;D-Tryptophan	54-12-6;73-22-3;153-94-6	C00806;C00078;C00525	C11H12N2O2	204.09	Alkaloids;Amino acid and derivatives;Indoles and derivatives;amino acids	205.1	188.1	+	3.77	2.25782e-05	6.74676e-06	9.20014e-06	2.87099e-05	6.20701e-06	7.61206e-06	6.03562e-05	2.29779e-06	9.58335e-06	9.49881e-06	3.96409e-06	4.16985e-05	3.54191e-05	3.25833e-05
97	L-Phenylalanine;D-(+)-Phenylalanine;DL-Phenylalanine	63-91-2;673-06-3;150-30-1	C00079;C02265;C02057	C9H11NO2	165.079	Amino acid and derivatives;Phenols;amino acids	166.1	120.1	+	2.82	0.00839383	0.000124676	0.0144112	0.00581651	0.00422191	0.0025509	0.0071472	0.0097135	0.0539675	0.0246011	0.0144766	0.00652107	0.0475702	0.0355169
98	3-Hydroxy-3-methylpentane-1,5-dioic acid	503-49-1	C03761	C6H10O5	162.053	Amino acid and derivatives	161	57	-	2.32	1.30874e-05	3.15308e-05	3.4268e-05	7.06325e-05	0.0011664	0.000901709	0.000516928	4.34259e-05	3.0308e-05	8.17566e-05	7.46717e-05	0.000106403	0.000110501	0.000161009
99	3-Hydroxycoumarin	939-19-5		C9H6O3	162.032	Coumarins	161	133	-	5.27	0.000259059	0.00012523	0.000182866	1.89081e-05	6.06234e-05	8.73081e-05	8.90282e-05	3.44241e-06	2.53747e-06	1.05323e-06	0.000144679	9.21722e-05	3.2306e-06	1.00828e-06
366	1-(4-Hydroxyphenyl)propan-1-one	70-70-2	C13342	C9H10O2	150.068	Phenylpropanoids	151.1	121	+	9.9	5.30741e-05	0.000107144	0.000121344	0.000107143	3.89143e-05	7.3255e-05	0.00012091	5.76282e-05	2.7399e-05	5.7837e-05	3.49659e-05	4.12714e-05	0.000116061	4.31651e-05
101	Malic acid	6915-15-7;97-67-6	C00149	C4H6O5	134.022	Hydroxy acids and derivatives	133	71	-	0.8	0.00292433	0.00168758	0.00125904	0.000922489	0.00333231	0.004114	0.00208719	0.00219682	0.00169644	0.00113903	0.00132023	0.00197524	0.00148064	0.00118032
102	L(-)-Malic acid	636-61-3	C00497	C4H6O5		Fatty Acyls	133	71	-	0.77	0.00292433	0.00168758	0.00125904	0.000922489	0.00333231	0.004114	0.00208719	0.00219682	0.00169644	0.00113903	0.00132023	0.00197524	0.00148064	0.00118032
103	9(S)-HPOT	111004-08-1	C16321	C18H30O4	310.214	Fatty acyls	309.2	121.1	-	11.13	3.61854e-05	2.45726e-05	5.03223e-05	8.77967e-05	5.22242e-05	1.77902e-05	1.38985e-05	0.000312534	0.000405543	0.00047502	9.77053e-05	7.86613e-05	0.000364171	0.000320076
928	1,4-Dicaffeoylquinic acid	1182-34-9		C25H24O12	516.127	Phenylpropanoids	517.1	121	+	5.77	0.000184119	0.000136061	0.000175043	6.00132e-05	0.000106029	6.98865e-05	8.14134e-05	9.91239e-05	8.21336e-05	8.8581e-05	0.000176169	0.000141438	5.92438e-05	3.97151e-05
105	Maleic acid	110-16-7	C01384	C4H4O4	116.011	Carboxylic acids and derivatives	115	71	-	0.93	4.32122e-05	2.05107e-05	2.21224e-05	1.63725e-05	4.71515e-05	2.64787e-05	2.36839e-05	2.25396e-05	2.65345e-05	1.47971e-05	1.11789e-05	2.28081e-05	1.41675e-05	1.42083e-05
106	5'-Deoxy-5-fluorouridine	3094-09-5	C12739	C9H11FN2O5	246.065	5'-deoxyribonucleosides	245.1	42	-	1.88	5.94804e-06	1.75156e-05	9.77861e-06	7.9281e-06	3.672e-06	1.16044e-05	2.7711e-05	7.64434e-05	8.31848e-05	8.81194e-05	6.95586e-06	1.90481e-05	6.55846e-05	5.4117e-06
107	1H-Indole-3-carboxylic acid;Indole-3-carboxylic	771-50-6	C19837	C9H7NO2	161.048	Alkaloids	160	116	-	0.53	1.9682e-05	1.18646e-05	2.3765e-05	5.30321e-06	1.01801e-05	7.60258e-06	6.52226e-06	1.50431e-05	9.39051e-06	8.44393e-06	2.32579e-05	1.34353e-05	5.55892e-06	4.29366e-06
108	Pantothenol	81-13-0	C05944	C9H19NO4	205.131	Alcohols and polyols	204.1	71.1	-	1.47	0.000109438	6.68895e-05	9.75029e-05	5.48615e-05	9.33262e-05	5.04954e-05	4.83627e-05	5.07837e-05	3.0079e-05	3.74231e-05	4.45434e-05	2.90499e-05	2.65339e-05	1.74651e-05
422	1-Caffeoylquinic acid	1241-87-8		C16H18O9	354.095	Phenylpropanoids	355.1	121	+	4.63	0.000307695	0.000315632	0.000282703	0.000397756	0.000100382	0.000397492	0.000306139	0.000277369	0.00122597	0.000650909	0.000144587	0.000258579	0.000832918	0.000300046
110	4-Nitrophenol	100-02-7	C00870	C6H5NO3	139.027	Phenols	138	108	-	7.19	0.000207876	0.000267794	0.000315258	0.000243851	0.000356126	0.000253808	0.000323737	0.00038107	0.000411188	0.000445935	0.000312235	0.000280373	0.000391279	0.000218249
111	Lecanoric acid	480-56-8	C02868	C16H14O7	318.074	Phenols	317.1	167	-	0.66	4.95087e-05	9.35152e-06	2.82309e-05	0.000161759	5.66716e-05	7.17671e-06	8.24164e-06	7.84648e-05	7.04455e-05	5.24879e-05	0.00016652	0.000100196	4.48157e-05	3.72196e-05
112	L-2-Hydroxyglutaric acid	13095-48-2	C03196	C5H8O5	148.037	Fatty Acyls	147	57	-	4.12	5.5179e-05	3.47864e-05	4.11047e-05	5.60004e-05	9.39734e-05	6.61108e-05	5.45734e-05	2.71575e-05	6.33041e-05	6.79231e-05	3.76952e-05	2.96599e-05	9.07015e-05	2.5132e-05
113	D-(-)-Quinic acid	77-95-2	C00296	C7H12O6	192.063	Quinolines and derivatives	191.1	85	-	3.95	0.00681376	0.00652786	0.00907968	0.00280026	0.00552533	0.00373009	0.00297543	9.35136e-05	0.000120131	9.49621e-05	0.00983707	0.0056858	7.94519e-05	6.40683e-05
114	Psychosine	2238-90-6	C01747	C24H47NO7	461.335	Sphingolipids	460.3	59	-	7.66	0.000761859	0.000348035	0.000663744	0.000401664	0.000255504	0.000536808	0.000664534	1.6864e-06	1.12148e-06	1.06767e-06	1.53702e-05	1.28486e-05	1.14471e-06	2.06178e-06
115	Embelin	550-24-3	C10342	C17H26O4	294.183	Quinones	293.2	96	-	12.9	1.08866e-06	2.6133e-06	5.58094e-06	2.89675e-06	1.73337e-06	2.08126e-06	3.0642e-06	2.24298e-06	7.53751e-07	1.09335e-05	2.90721e-06	4.57987e-06	1.34531e-06	4.26003e-06
116	Glycitein	40957-83-3	C14536	C16H12O5	284.068	Flavonoids	283.1	268	-	11.06	0.000227993	0.000151789	8.79202e-05	4.87619e-05	6.33368e-05	7.2461e-05	5.53864e-05	2.03417e-05	1.12216e-05	3.82622e-05	1.12066e-05	1.71281e-05	1.35962e-05	1.21706e-05
117	Xylitol;D-Xylitol	87-99-0	C00379	C5H12O5	152.068	Alcohols and polyols	151.1	59	-	0.81	0.000122906	0.000100255	0.000134157	9.06605e-05	0.000153199	0.000206552	0.000306026	7.42579e-05	0.000110216	0.000144139	0.000118028	8.66002e-05	0.000134105	0.000186527
118	Oleaside A	69686-84-6		C30H44O7	516.309	Steroids and steroid derivatives	515.3	93	-	0.74	6.07507e-05	3.1226e-05	4.18429e-05	3.81604e-05	0.000121004	5.24371e-05	6.74034e-05	5.79029e-06	9.82469e-08	1.40473e-06	3.78558e-05	2.41061e-05	1.01091e-07	9.64126e-08
119	4-Hydroxy-3-(3-methyl-2-butenyl)acetophenone	26932-05-8;35816-89-8	C10702	C13H16O2	204.115	Organooxygen compounds	203.1	148.1	-	9.23	9.80226e-06	6.007e-06	6.48527e-06	9.10125e-06	1.0048e-05	8.60718e-06	1.2672e-05	6.1513e-06	7.41708e-06	8.25179e-06	1.53687e-05	1.12274e-05	8.20021e-06	3.86866e-06
448	2-Hydroxybutanoic acid	3347-90-8	C05984	C4H8O3	104.047	Organic acids	105.1	59	+	0.64	1.64302e-05	3.66919e-05	2.04246e-05	4.39465e-05	4.89122e-05	4.57261e-05	8.45868e-05	0.00159872	0.00113146	0.0011692	3.08308e-05	3.15778e-05	0.00200875	0.00127968
121	Raffinose	512-69-6	C00492	C18H32O16	504.169	Organooxygen compounds	503.2	89	-	1.31	2.0536e-05	1.82338e-05	3.44924e-05	1.58418e-05	6.55854e-05	0.000102268	0.000235119	9.34135e-05	7.77844e-05	6.59401e-05	2.5738e-05	1.70739e-05	5.13741e-05	4.36727e-05
122	Kojic acid	501-30-4	C14516	C6H6O4	142.027	Pyrans	141	55	-	0.76	7.07237e-06	9.29511e-08	8.62327e-06	1.01122e-07	1.04477e-05	1.00728e-07	3.9595e-06	1.63795e-05	9.82469e-08	0.000197014	1.02797e-07	1.02837e-07	3.40315e-05	0.000182602
123	Delta-Tocotrienol	25612-59-3	C14156	C27H40O2	396.303	Phenols	395.3	135	-	11.5	5.55799e-06	1.74621e-06	5.03818e-06	4.97352e-06	8.74498e-06	6.65235e-06	4.91989e-07	1.95846e-06	6.06639e-06	2.68288e-06	5.20498e-06	1.25373e-05	7.16429e-06	4.34951e-06
124	D-Sorbitol	50-70-4	C00794	C6H14O6	182.079	Alcohols and polyols	181.1	59	-	0.72	0.00114979	0.00233748	0.00333982	0.00297847	0.00198072	0.00199559	0.00243125	0.00196871	0.00263502	0.00257529	0.00203552	0.00341215	0.00308332	0.00369209
251	2-Hydroxycinnamic acid	583-17-5;614-60-8	C01772	C9H8O3	164.047	Phenylpropanoids	165.1	103.1	+	5.44	6.26353e-05	3.89349e-05	4.80801e-05	7.88372e-05	6.11236e-05	9.37094e-05	5.49684e-05	7.91424e-05	6.08093e-05	7.09205e-05	9.99717e-05	7.63416e-05	9.61078e-05	0.000115877
126	Carnosol	5957-80-2	C09069	C20H26O4	330.183	Diterpenoids	329.2	285.2	-	12.15	3.63854e-05	2.75571e-05	3.58674e-05	3.34372e-05	3.30945e-05	3.84759e-05	3.83022e-05	3.27967e-05	4.2508e-05	2.99624e-05	2.94228e-05	3.37479e-05	4.62413e-05	3.46404e-05
127	Matairesinol;(-)-Matairesinol	580-72-3	C10682	C20H22O6	358.142	Lignans	357.1	83	-	9.12	2.35343e-05	1.67345e-05	1.26838e-05	3.01936e-05	1.85581e-05	1.86797e-05	2.95996e-05	5.01379e-06	3.08619e-06	3.65538e-06	9.7477e-06	1.64752e-05	3.43199e-06	1.70883e-06
128	O-Phosphorylethanolamine	1071-23-4	C00346	C2H8NO4P	141.019	Miscellaneous	140	79	-	0.69	0.000356769	0.000412069	0.000745204	0.000706069	0.000178575	0.000460226	0.000623208	0.000990681	0.00061658	0.00104043	0.000611671	0.000963834	0.00141025	0.00164074
129	myo-Inositol	87-9-8;87-89-8	C00137	C6H12O6	180.063	Organooxygen compounds	179.1	87	-	0.72	0.00904982	0.00884027	0.0109382	0.00885009	0.0042759	0.00634766	0.00787284	0.00644116	0.00633664	0.00602896	0.00647218	0.00802036	0.00945899	0.00667845
130	Furan-3-carboxylic acid	488-93-7		C5H4O3	112.016	Phenols	111	67	-	13.77	5.41606e-06	5.43037e-06	5.22464e-06	5.46357e-06	3.59327e-06	5.71764e-06	5.50029e-06	4.22374e-06	6.62391e-06	5.0122e-06	5.33565e-06	4.19342e-06	4.05293e-06	6.17044e-06
131	D-Glucose 6-phosphate;Glucose 6-phosphate	56-73-5	C00092	C6H13O9P	260.03	Carbohydrates	259	97	-	0.65	0.00667588	0.00498755	0.00808872	0.00684868	0.0112621	0.00835712	0.00940903	0.000626643	0.000742485	0.000689799	0.0043697	0.00678426	0.000696877	0.000596382
132	Galactose 1-phosphate	2255-14-3	C00446;C03384	C6H13O9P		Organooxygen compounds	259	79	-	0.65	0.0137202	0.0121319	0.0172833	0.0128291	0.0150384	0.0147894	0.0167496	0.00170022	0.00182238	0.00169127	0.00910958	0.0126063	0.00150208	0.00155464
133	cis-4-Hydroxy-D-proline	2584-71-6	C03440	C5H9NO3	131.058	Amino acid and derivatives	130.1	45	-	0.65	0.00016013	0.00013139	0.00016347	0.000109883	0.000125225	9.88625e-05	0.000113994	0.000112846	0.000102902	7.41674e-05	9.4264e-05	8.66821e-05	8.80062e-05	7.04083e-05
134	Malvidin 3-O-glucoside (Oenin);Malvidin 3-glucoside	18470-06-9	C12140	C23H24O12	492.127	Flavonoids	491.1	329.1	-	7.3	2.27159e-05	2.0824e-05	3.5252e-05	0.000109919	0.000113883	1.32367e-05	0.000106587	1.52081e-05	8.99748e-06	3.53899e-05	5.13474e-05	3.84855e-05	1.98001e-05	1.91696e-05
135	Dodecanedioic aicd;Dodecanedioic acid	693-23-2	C02678	C12H22O4	230.152	Fatty Acyls	229.1	211.1	-	14.26	7.4998e-06	6.27487e-06	6.0743e-06	6.04711e-06	9.01011e-06	7.47501e-06	4.03029e-06	5.67989e-06	5.87884e-06	3.7325e-06	4.86548e-06	4.7246e-06	4.14261e-06	4.8752e-06
136	Tamsulosin	106133-20-4	C07124	C20H28N2O5S	408.172	Benzene and substituted derivatives	407.2	185	-	11.73	2.85703e-06	4.82017e-07	1.65601e-06	2.24685e-06	4.46239e-07	1.87179e-06	2.65228e-06	1.21793e-05	2.99015e-05	3.18703e-05	3.01119e-06	2.16353e-06	6.36522e-06	3.73818e-06
137	Fructose 1,6-bisphosphate	488-69-7	C00354	C6H14O12P2	339.996	Organooxygen compounds	339	97	-	0.76	3.32094e-05	1.35094e-05	2.69441e-05	5.62822e-06	1.46192e-05	5.74692e-06	1.01252e-05	8.2511e-05	9.16766e-05	8.04892e-05	8.18661e-06	3.53941e-05	8.52635e-05	8.05281e-05
138	1D-Myo-inositol 1,4-bisphosphate	74465-19-3	C01220	C6H14O12P2		Organooxygen compounds	339	79	-	0.76	8.60944e-06	9.29511e-08	1.06068e-07	3.69237e-05	4.57908e-06	1.76189e-05	2.28246e-05	5.1585e-05	1.46988e-05	4.05954e-05	2.75431e-05	1.30192e-05	2.7532e-05	2.11582e-05
139	Mitragynine	4098-40-2	C09226	C23H30N2O4	398.221	Corynanthean-type alkaloids	397.2	365.2	-	11.1	9.42973e-07	2.17525e-06	6.873e-06	4.46286e-06	2.74239e-06	3.73984e-06	4.34936e-06	6.03323e-06	2.29399e-06	2.07886e-05	8.89837e-06	5.8847e-06	4.81292e-06	4.28728e-06
218	2-Hydroxyethanesulfonate	107-36-8	C05123	C2H6O4S	125.999	Organic acids	127	109	+	0.76	1.12227	0.656436	0.887783	0.280771	0.709223	0.503452	0.489449	0.00573384	0.00397983	0.00331818	0.661786	0.363986	0.00241078	0.00128096
141	3,4-Dihydroxymandelic acid	775-01-9	C05580	C8H8O5	184.037	Phenols	183	137	-	14.2	0.000277185	0.000260642	0.000291315	0.000252662	0.00027379	0.000265695	0.000289211	0.000249167	0.000275646	0.000263527	0.000295879	0.000262283	0.000263359	0.00026677
142	Diacetoxy-6-gingerdiol	143615-75-2		C21H32O6	380.22	Phenols	379.2	59	-	4.51	0.00013328	0.000183441	0.000167711	0.000116905	0.000160947	0.000139961	0.000311327	0.000122711	6.65132e-05	0.000109017	6.60971e-05	0.000120775	0.000109918	0.000148209
143	Uridine 5'-diphosphate	58-98-0	C00015	C9H14N2O12P2	404.002	Pyrimidine nucleotides	403	158.9	-	4.94	1.93786e-05	5.42135e-06	5.28024e-05	1.18789e-05	1.8507e-05	4.16487e-05	8.11638e-05	1.04001e-06	1.00417e-05	2.45324e-05	1.24254e-05	1.24465e-05	2.02441e-05	1.99755e-05
144	L-Glutamine	56-85-9	C00064	C5H10N2O3	146.069	Amino acid and derivatives	145.1	42	-	0.64	0.00468836	0.00392421	0.00763756	0.0132309	0.0201161	0.0143708	0.0159864	0.00200638	0.0067449	0.0025068	0.0147614	0.00975102	0.00337709	0.0023727
145	Clavulanate	58001-44-8	C06662	C8H9NO5	199.048	Carboxylic acids and derivatives	198	108	-	3.07	1.63733e-05	1.85404e-05	1.96533e-05	1.85558e-05	2.67827e-05	1.83736e-05	1.64433e-05	1.44884e-05	1.24659e-05	1.92459e-05	1.58078e-05	2.52527e-05	2.15414e-05	1.28069e-05
146	Linolenic acid	463-40-1	C06427	C18H30O2	278.225	Lipids	277.2	59	-	12.17	0.000118452	0.000134822	0.000126795	0.000138344	0.000140228	0.000104148	7.14563e-05	0.000109787	0.000102518	0.000118614	0.000111683	0.000119361	0.000106707	0.000124292
147	Indolepyruvate	392-12-1	C00331	C11H9NO3	203.058	Indoles and derivatives	202.1	128	-	3.03	3.01013e-06	4.28004e-06	8.38773e-06	2.6385e-06	3.38618e-06	5.93831e-06	3.16567e-06	1.6026e-05	2.0654e-05	1.43641e-05	1.57908e-05	1.00921e-05	1.40268e-05	1.3264e-05
149	Alpha-Lactose	63-42-3	C00243	C12H22O11	342.116	Organooxygen compounds	341.1	161	-	4.53	4.28361e-05	2.74691e-05	9.04825e-05	1.03644e-05	4.39515e-05	3.02115e-05	3.1433e-05	1.42448e-06	5.81303e-06	3.05792e-06	0.000130233	7.27872e-05	1.46348e-06	9.64126e-08
150	D-Maltose	69-79-4	C00208	C12H22O11		Carbohydrates	341.1	59	-	0.76	0.0636883	0.0442483	0.0649107	0.0443465	0.230725	0.180414	0.19192	0.00246486	0.00267189	0.002758	0.0627021	0.0570946	0.00283415	0.00161491
151	2-Ketobutyric acid	600-18-0	C00109	C4H6O3	102.032	Keto acids and derivatives	101	55	-	0.76	3.85434e-05	4.61533e-05	6.82025e-05	0.000165251	0.00012568	0.000114763	0.000106064	6.57629e-05	9.07969e-05	6.31902e-05	6.13747e-05	8.1464e-05	9.21643e-05	6.23798e-05
152	Yohimbine	146-48-5	C09256	C21H26N2O3	354.194	Alkaloids	353.2	335.2	-	12.13	5.91331e-06	8.54055e-06	1.02532e-05	9.10117e-06	9.4374e-06	7.39679e-06	1.11404e-05	7.49289e-06	7.51326e-06	8.25574e-06	1.21644e-05	8.28771e-06	1.26052e-05	1.58033e-05
153	Prostaglandin D1	17968-82-0	C06438	C20H34O5	354.241	Fatty Acyls	353.2	317.2	-	10.96	2.97601e-07	2.976e-06	1.06068e-07	3.39277e-07	5.71668e-06	5.34682e-07	3.36672e-07	7.75547e-07	8.10498e-07	5.42708e-07	5.51323e-07	1.02837e-07	3.33459e-07	3.2749e-07
154	Xanthohumol	6754-58-1	C16417	C21H22O5	354.147	Flavanone	353.1	119.1	-	10.96	2.02556e-05	2.38759e-05	1.4441e-05	2.60725e-05	3.11505e-05	2.24479e-05	2.65975e-05	2.12082e-05	2.16871e-05	2.58646e-05	2.89619e-05	3.4049e-05	2.48097e-05	2.52174e-05
155	D-Ribose	50-69-1	C00121	C5H10O5	150.053	Carbohydrates	149	59	-	0.77	0.000492952	0.000526621	0.000709341	0.000879837	0.000930585	0.000667211	0.000559876	0.000296902	0.000442208	0.000410203	0.000630823	0.000624264	0.000588039	0.000300153
156	D-Arabinose	10323-20-3	C00216	C5H10O5		Miscellaneous	149	59	-	0.75	0.000492952	0.000526621	0.000709341	0.000879837	0.000930585	0.000667211	0.000559876	0.000470893	0.000442208	0.000410203	0.000630823	0.000624264	0.000588039	0.000300153
157	Tartaric acid	87-69-4	C00898	C4H6O6	150.016	Miscellaneous	149	43	-	0.87	0.000115178	4.24905e-05	8.03159e-05	0.000293832	9.53843e-05	0.00014269	0.000135257	0.000100118	0.000142011	0.000120725	0.000122765	8.61676e-05	0.000204383	0.000177491
1034	2-Picolinic acid	14639-25-9;98-98-6	C10164	C6H5NO2	123.032	Organic acids	124	78	+	1.33	6.31659e-05	6.60602e-05	8.70813e-05	7.8831e-05	7.63278e-05	6.65023e-05	6.22852e-05	6.11236e-05	5.98794e-05	5.79541e-05	7.16403e-05	6.46711e-05	6.63191e-05	5.32353e-05
159	4-Hydroxybenzoic acid	99-96-7	C00156	C7H6O3	138.032	Phenols	137	93	-	1.08	0.000121577	0.000130474	0.000159111	0.00010633	5.59294e-05	9.25225e-05	6.13344e-05	0.000129318	0.000118202	6.28256e-05	0.000120728	0.000123941	8.54929e-05	4.02781e-05
160	2-(4-Hydroxyphenyl)ethanol	501-94-0	C06044	C8H10O2	138.068	Phenols	137.1	93	-	4.15	0.00108398	0.000944825	0.00147827	0.000882976	0.00168241	0.00272809	0.00374813	0.000569006	0.000384179	0.000396549	0.00107534	0.00172487	0.000759881	0.000617331
161	Gentisic acid	490-79-9	C00628	C7H6O4	154.027	Phenols	153	108	-	3.62	1.63087e-05	2.97508e-05	2.60441e-05	2.39286e-05	3.50533e-05	0.000125403	8.04021e-05	0.000491866	0.000106233	6.89302e-05	2.12165e-05	2.1312e-05	0.000134068	0.000273418
162	Phenylpyruvic acid	156-06-9	C00166	C9H8O3	164.047	Benzene and substituted derivatives	163	91.1	-	5.67	3.76933e-05	3.98578e-05	6.9311e-05	5.86089e-05	5.01352e-05	4.48205e-05	4.07894e-05	4.98502e-05	3.61331e-05	3.61283e-05	2.9889e-05	5.22238e-05	2.94084e-05	2.96538e-05
163	Isoeugenol	97-54-1	C10469	C10H12O2	164.084	Phenols	163.1	148.1	-	7.79	0.000146315	7.71464e-05	9.10393e-05	7.09646e-05	3.03883e-05	6.27438e-05	6.35893e-05	9.56113e-08	9.82469e-08	9.68767e-08	9.46364e-05	3.84957e-05	2.96344e-06	1.18014e-06
664	3-(4-Hydroxyphenyl)-1-propanol	10210-17-0		C9H12O2	152.084	Phenylpropanoids	153.1	135.1	+	3.09	0.000560946	0.000371252	0.000411172	0.000235991	0.000309341	0.000234077	0.000249989	0.000572042	0.00035649	0.000422902	0.000379617	0.000226223	0.000539392	0.000357039
165	Gluconolactone	90-80-2	C00198	C6H10O6	178.048	Carbohydrates	177	59	-	0.68	5.02807e-05	8.82647e-05	6.59164e-05	0.000136021	0.00022252	0.000192194	0.000186096	0.000295799	0.000412102	0.000543172	7.30919e-05	8.07313e-05	0.000331073	0.00052352
166	L-Gulonic-gamma-lactone	1128-23-0	C01040	C6H10O6		Carbohydrates	177	59	-	4.74	5.12205e-06	3.3527e-05	6.93882e-05	4.35093e-05	0.000149578	7.03643e-05	4.4331e-05	4.88177e-06	1.13802e-05	1.24e-06	2.70164e-06	2.05062e-05	7.81094e-06	7.47771e-06
167	ESCULETIN	305-01-1	C09263	C9H6O4	178.027	Coumarins	177	89	-	4.98	0.000122225	0.00011109	0.000150816	0.000124374	8.02601e-05	0.000118121	0.000134516	5.52823e-05	8.31395e-05	7.08127e-05	0.000103177	0.000120758	8.20926e-05	8.35989e-05
168	Deoxycytidine	951-77-9	C00881	C9H13N3O4	227.091	Nucleotide and its derivates	226.1	93	-	3	2.07631e-05	2.75438e-05	1.79626e-05	2.81521e-05	3.49922e-05	2.46901e-05	2.25405e-05	1.26221e-05	2.84447e-05	2.69288e-05	1.40005e-05	2.80372e-05	2.93986e-05	1.57044e-05
169	2-Isopropylmalate	3237-44-3	C02504	C7H12O5	176.068	Fatty Acyls	175.1	115	-	4.23	0.000217368	0.000199087	0.000356293	0.000309497	0.000176155	0.000395634	0.000427643	0.000148197	0.000140964	0.00016068	0.000157303	0.000245993	0.000224559	0.000157539
171	Deoxyguanosine	961-07-9	C00330	C10H13N5O4	267.097	Nucleotide and its derivates	266.1	150	-	2.72	3.49687e-06	5.33064e-06	5.1527e-06	4.24676e-06	1.27953e-05	4.18676e-06	2.7266e-06	0.000319277	0.000338143	0.000314084	1.25924e-05	1.36828e-05	0.000528895	0.000189485
172	Tricetin	1621-84-7;520-31-0	C10192;C10079	C15H10O7	302.043	Flavonoids	301	151	-	8.05	4.72333e-07	1.58472e-06	2.44191e-06	2.27897e-06	2.20058e-06	1.45134e-06	3.5563e-06	4.90893e-06	6.10198e-06	2.91854e-05	3.65689e-06	4.41029e-06	1.81603e-06	1.17224e-05
173	N,N-Dimethylsphingosine	119567-63-4	C13914	C20H41NO2	327.314	Organonitrogen compounds	326.3	296.3	-	8.38	2.93051e-06	3.76912e-06	2.96172e-06	4.08886e-06	1.04119e-07	4.0125e-06	3.70262e-06	2.51004e-06	1.02971e-05	1.33087e-05	3.49826e-07	1.02837e-07	2.9138e-05	2.74269e-05
174	Gluconic acid	526-95-4	C00257	C6H12O7	196.058	Carbohydrates	195.1	75	-	0.69	0.00254041	0.00296271	0.00422789	0.00570499	0.0114771	0.0116585	0.0188627	0.0226801	0.0276489	0.00868248	0.00347564	0.00377858	0.0192113	0.0131666
175	Ethyl orsellinate	2524-37-0		C10H12O4	196.074	Phenols	195.1	149	-	14.11	0.000283024	0.000392784	0.000367846	0.00036494	0.000393664	0.000314149	0.000170556	0.000366447	0.000280521	0.000236378	0.000316589	0.000218637	0.00039346	0.000359822
176	Cytidine 5'-monophosphate (Cytidylic acid)	63-37-6	C00055	C9H14N3O8P	323.052	Nucleotide and its derivates	322	79	-	0.69	6.25989e-05	7.25524e-05	6.84259e-05	0.000113253	7.91726e-05	4.40261e-05	7.27211e-05	5.38622e-05	8.62099e-05	7.48535e-05	5.98957e-05	9.94928e-05	5.61115e-05	4.32616e-05
177	Uridine 5'-monophosphate	58-97-9	C00105	C9H13N2O9P	324.036	Nucleotide and its derivates	323	79	-	1.39	0.0004132	0.000233585	0.000356467	0.000304729	0.000326879	0.000244056	0.000183106	3.78346e-05	3.3767e-05	2.01647e-05	0.000180146	0.000269206	2.02525e-05	4.94096e-05
178	N-Acetyl-L-phenylalanine	2018-61-3	C03519	C11H13NO3	207.09	Amino acid and derivatives	206.1	58	-	5.88	3.03001e-05	9.29511e-08	4.80512e-05	1.01122e-07	4.30557e-05	4.81383e-05	1.59505e-05	7.55205e-05	6.50483e-05	4.62355e-05	1.02797e-07	2.95021e-05	4.38847e-05	4.59009e-05
179	Tiglic acid	80-59-1	C08279	C5H8O2	100.052	Miscellaneous	99	82	-	1.11	0.00206034	0.00133702	0.00141528	0.00225855	0.00160199	0.000648226	0.00130197	0.00239965	0.00264901	0.00195833	0.00143987	0.00146028	0.00122802	0.00262443
180	Inosine 5'-monophosphate;Inosinic acid	131-99-7	C00130	C10H13N4O8P	348.047	Nucleotide and its derivates	347	79	-	1.56	2.1095e-05	5.94878e-06	5.83616e-05	2.24689e-05	1.27247e-05	7.80764e-06	4.84114e-06	9.56113e-08	7.92202e-07	1.31658e-06	5.98317e-05	4.2243e-05	2.68244e-06	6.89433e-07
181	Uridine 5'-diphospho-D-glucose;UDP-D-galactose;Uridine diphosphategalactose	133-89-1;2956-16-3	C00029;C00052	C15H24N2O17P2	566.055	Nucleotide and its derivates;Pyrimidine nucleotides	565	323	-	0.71	0.0139568	0.00779042	0.0171782	0.00792436	0.0108239	0.00753742	0.00636705	0.000786244	0.00058448	0.00059368	0.0114236	0.00857021	0.000325972	0.000821773
183	D-glucoronic acid;D-Galacturonic acid	6556-12-3;6294-16-2;685-73-4	C00191;C16245;C00333	C6H10O7	194.043	Carbohydrates;Organic acids	193	59	-	0.71	0.000828845	0.000700206	0.000846154	0.00164457	0.0021245	0.00111903	0.00245799	0.0200164	0.0178304	0.0229057	0.000788272	0.000920239	0.0342383	0.0308141
184	Trigonelline	535-83-1	C01004	C7H7NO2	137.048	Alkaloids	138.1	65	+	0.82	4.29299e-05	3.69396e-05	3.27132e-05	4.47229e-05	3.72255e-05	4.15998e-05	4.46649e-05	0.000105387	0.000116909	5.85183e-05	3.39694e-05	3.44988e-05	5.26196e-05	4.21827e-05
185	Tyramine	51-67-2	C00483	C8H11NO	137.084	Amino acid and derivatives	138.1	121.1	+	3.26	9.01581e-06	9.16563e-06	8.21961e-06	5.35369e-06	8.69272e-06	6.70722e-06	8.744e-06	1.11707e-05	7.67644e-06	8.63387e-06	8.59565e-06	8.24049e-06	1.01246e-05	9.78043e-06
186	Betaine aldehyde	7418-61-3	C00576	C5H11NO	101.084	Organonitrogen compounds	102.1	58.1	+	0.75	0.000144315	0.000148712	0.000119381	0.000174853	0.000123717	0.000133631	0.00017301	0.000435078	0.000243631	0.000243465	0.00012082	0.000141621	0.000352647	0.000515249
187	Trimethoprim	738-70-5	C01965	C14H18N4O3	290.138	Phenol ethers	291.1	123.1	+	5.08	0.000169715	0.000406016	3.22592e-05	0.00010517	2.16894e-05	3.8213e-05	5.7349e-05	4.58251e-05	2.48647e-05	2.09178e-05	0.0012732	0.000597186	1.6105e-05	1.48502e-05
188	Epitulipinolide	24164-13-4	C09566	C17H22O4	290.152	Sesquiterpenoids	291.2	231.1	+	5.07	2.41347e-05	3.36713e-05	2.21872e-05	1.18672e-05	1.06799e-05	1.56579e-05	1.18221e-05	9.56113e-08	8.22409e-06	8.22452e-06	7.4067e-06	1.08996e-05	4.35938e-06	3.12975e-06
189	Oxypeucedanin	737-52-0;26091-73-6	C09282	C16H14O5	286.084	Coumarins	287.1	203	+	8.12	1.61649e-05	1.22869e-05	2.70479e-05	5.80683e-06	2.08958e-06	2.75089e-06	2.15687e-05	5.00142e-06	5.26414e-06	8.87138e-06	1.7781e-05	1.79502e-05	4.29502e-06	6.57035e-06
190	2-O-Methylanigorufone	56252-05-2		C20H14O2	286.099	Phenols	287.1	209.1	+	7.57	3.03105e-06	8.00167e-06	2.64756e-06	5.70218e-06	2.25494e-06	1.09904e-06	9.26867e-06	2.18728e-05	2.23251e-05	1.24411e-05	5.48461e-06	3.3243e-06	1.98274e-05	1.73814e-05
191	Kaempferol	520-18-3	C05903	C15H10O6	286.048	Flavonoids	287.1	153	+	9.39	1.03397e-05	9.52221e-06	8.69141e-06	7.42475e-06	9.88969e-06	6.67782e-06	7.03953e-06	1.16145e-05	1.22467e-05	1.90439e-05	1.00689e-05	6.59035e-06	8.10674e-06	9.64316e-06
192	Isosakuranetin	480-43-3	C05334	C16H14O5	286.084	Flavonoids	287.1	153	+	6.53	0.000396182	0.00140224	0.002409	0.000453055	0.00199675	8.41602e-05	0.000165612	2.96235e-05	6.8314e-05	0.000327694	0.00398107	0.00159571	0.000206306	0.000169291
193	Cyanidin	528-58-5	C05905	C15H10O6	286.048	Flavonoids	287.1	137	+	5.9	8.46288e-05	7.76586e-05	0.0001144	5.74467e-05	3.538e-05	8.52744e-05	7.38206e-05	2.53757e-05	1.43607e-05	2.93748e-05	0.000133246	3.28842e-05	2.57636e-05	1.48086e-05
194	Brazilin	474-07-7	C09920	C16H14O5	286.084	Flavonoids	287.1	121	+	6.2	8.727e-05	7.83449e-05	0.000177096	4.3144e-05	0.000132788	6.9432e-05	3.38952e-05	5.34422e-05	2.76939e-05	4.93584e-05	0.000126424	5.86445e-05	3.18439e-05	4.16269e-05
195	2',3,5,7-Tetrahydroxyflavone	480-15-9	C10036	C15H10O6	286.048	Flavonoids	287.1	121	+	6.53	0.000614533	0.00141528	0.00238425	0.000703996	0.00176936	0.000222351	0.000216687	6.65677e-05	0.00028149	0.000730081	0.00540954	0.00278373	0.000586885	0.000435945
196	Orobol (5,7,3',4'-tetrahydroxyisoflavone)	480-23-9	C10510	C15H10O6		Flavonoids	287.1	269	+	7.9	3.05852e-05	1.3301e-05	4.6055e-05	7.62146e-06	7.56037e-06	6.64372e-06	6.8681e-06	1.52342e-05	1.51181e-05	6.96337e-06	6.85848e-06	1.68036e-05	1.57893e-05	1.10925e-05
197	Scutellarein	529-53-3	C10184	C15H10O6		Flavonoids	287.1	269	+	8.12	4.07334e-05	6.4289e-05	0.000100762	4.74394e-05	3.2731e-05	4.21804e-05	8.3254e-05	1.40011e-05	2.41405e-05	1.60154e-05	0.000149708	9.31639e-05	2.0437e-05	1.98201e-05
198	Demethoxycapillarisin	61854-36-2	C17786	C15H10O6		Flavonoids	287.1	269	+	6.51	6.98834e-05	3.98008e-05	0.000158825	2.65473e-05	3.8857e-05	1.57609e-05	2.20969e-05	1.15026e-05	2.7266e-05	5.0867e-05	0.000228942	0.000120381	4.36466e-05	3.76443e-05
199	Citreorosein	481-73-2	C17810	C15H10O6		Anthraquinones	287.1	269	+	7.59	6.05025e-06	5.30302e-06	1.36932e-05	8.04982e-06	6.13367e-06	4.45404e-06	5.49088e-06	7.23363e-06	9.40893e-06	6.27382e-06	6.03471e-06	7.27481e-06	6.74211e-06	4.88687e-06
200	2'-Hydroxygenistein	1156-78-1	C12134	C15H10O6		Flavonoids	287.1	177	+	7.59	3.33653e-05	2.39787e-05	2.11348e-05	1.58822e-05	1.58476e-05	2.18225e-05	2.20335e-05	2.73057e-05	3.49749e-05	2.26549e-05	2.37776e-05	2.63946e-05	3.32992e-05	3.62384e-05
201	(-)-Sativan	41743-86-6	C10526	C17H18O4	286.121	Flavonoids	287.1	123	+	7.89	1.53352e-05	1.83821e-05	1.36007e-05	1.0894e-05	1.26463e-05	2.28468e-05	1.35303e-05	7.1752e-05	6.97826e-05	6.68711e-05	9.8839e-06	2.02025e-05	3.32628e-05	2.33263e-05
202	Sakuranetin	2957-21-3	C09833	C16H14O5	286.084	Flavonoids	287.1	105	+	9.94	9.40684e-06	8.89899e-06	8.49433e-06	1.17379e-05	1.28003e-05	2.50244e-05	1.46212e-05	2.4043e-05	1.36262e-05	1.77278e-05	1.35711e-05	1.71382e-05	1.1773e-05	1.66011e-05
203	4-Hydroxyphenyl-2-propionic acid		C03080	C9H10O3	166.063	Phenylpropanoic acids	167.1	121.1	+	10.09	5.05409e-05	2.75212e-05	3.02422e-05	4.60072e-05	4.12623e-05	3.94697e-05	5.27707e-05	5.07643e-05	3.21589e-05	4.96493e-05	5.63038e-05	3.77809e-05	4.10762e-05	4.19536e-05
204	L-3-Phenyllactic acid	20312-36-1;7326-19-4	C05607	C9H10O3		Phenylpropanoic acids	167.1	91.1	+	10.1	6.08626e-05	7.06462e-05	8.0753e-05	7.3807e-05	0.000107169	6.24973e-05	0.000108344	4.07502e-05	6.31703e-05	0.000183034	8.82277e-05	8.50073e-05	9.89238e-05	0.000118426
205	7-Methylxanthine	552-62-5	C16353	C6H6N4O2	166.049	Nucleotide and its derivates	167.1	124	+	2.6	1.07159e-05	1.02249e-05	1.36651e-05	1.11029e-05	1.86601e-05	1.32875e-05	1.38101e-05	8.28185e-06	1.1825e-05	1.33023e-05	1.10892e-05	9.95159e-06	1.16597e-05	5.54624e-06
206	Acetovanillone	498-02-2	C11380	C9H10O3	166.063	Phenols	167.1	43	+	5.24	6.60978e-05	5.19551e-05	7.31062e-05	8.41626e-05	5.63731e-05	5.31499e-05	6.00688e-05	8.5131e-05	5.76335e-05	6.69779e-05	4.96659e-05	4.46416e-05	7.61572e-05	7.91541e-05
207	Cytosine	71-30-7	C00380	C4H5N3O	111.043	Nucleotide and its derivates	112.1	95	+	0.63	0.000139842	0.000640863	0.00035913	0.00072759	0.000561085	0.000229062	0.000635473	0.00249921	1.159e-05	0.000467705	0.00100823	0.000572148	0.0103161	0.000933339
208	Pyrrole-2-carboxylic acid	634-97-9	C05942	C5H5NO2	111.032	Amino acid and derivatives	112	68	+	2.29	1.4743e-05	2.08992e-05	1.61483e-05	1.90842e-05	1.49269e-05	9.40352e-06	1.11441e-05	0.000251283	0.000339016	0.000224448	2.26423e-05	1.4707e-05	0.000325619	0.00014465
209	Indole	120-72-9	C00463	C8H7N	117.058	Alkaloids	118.1	91.1	+	3.82	0.0141205	0.00833181	0.0143734	0.0092611	0.0155943	0.016026	0.0150913	0.012858	0.000116862	0.0130957	0.0058378	0.0150041	0.00891179	0.00434923
210	Betaine	590-46-5;107-43-7	C00719	C5H11NO2	117.079	Alkaloids	118.1	58.1	+	1.06	0.0615515	0.0386912	0.0532918	0.0518175	0.0301298	0.033552	0.0399147	0.161637	0.0686148	0.124739	0.037626	0.0395812	0.0438512	0.183709
211	DL-Norvaline	6600-40-4	C01826	C5H11NO2		Amino acid and derivatives	118.1	72.1	+	1.05	0.0026465	0.00346042	0.00271204	0.00388407	0.00639266	0.00794291	0.00846233	0.00493757	0.00850937	0.00623011	0.00476926	0.00500779	0.00783723	0.00509972
212	5-Aminovaleric acid	660-88-8	C00431	C5H11NO2		Amino acid and derivatives	118.1	55.1	+	1.11	0.00244935	0.00188435	0.00314479	0.003861	0.00798794	0.0109471	0.0117576	0.00798037	0.0136343	0.00683635	0.00494817	0.0054565	0.0106138	0.00885213
306	3,4,5-Trimethoxycinnamyl alcohol	30273-62-2		C12H16O4	224.105	Phenylpropanoids	225.1	207.1	+	10.4	0.000383256	0.000365466	0.000488323	0.000456727	0.000456472	0.000613136	0.000663514	0.000371681	0.000938659	0.000471916	0.000584369	0.00066737	0.000909656	0.00058068
214	D-Proline	344-25-2	C00763	C5H9NO2	115.063	Carboxylic acids and derivatives	116.1	70.1	+	0.76	0.192786	0.279087	0.24247	0.152928	0.0274026	0.0334444	0.0290992	0.410107	0.741676	0.415524	0.558151	0.416576	0.467547	0.221906
215	Maltol	118-71-8	C11918	C6H6O3	126.032	Flavonoids	127	43	+	0.9	0.00404272	0.00418505	0.00632694	0.00794922	0.00680212	0.00520683	0.0067812	0.0029908	0.00400828	0.0034111	0.00449312	0.00473794	0.00485591	0.00267157
216	Toluene-cis-dihydrodiol		C04592	C7H10O2	126.068		127.1	39	+	1.78	3.44617e-05	3.68304e-05	4.31816e-05	3.56326e-05	9.35827e-05	5.91622e-05	7.27031e-05	3.45671e-05	3.60327e-05	2.21792e-05	2.85591e-05	4.10015e-05	3.8143e-05	3.73096e-05
217	5-Hydroxymethylfurfural	67-47-0	C11101	C6H6O3	126.032	Carbonyl compounds	127	53	+	2.95	8.28542e-05	7.10835e-05	9.31194e-05	0.000149241	0.000174394	7.73264e-05	0.000115301	0.000108877	0.000110787	0.000125588	9.64481e-05	0.000107503	9.47105e-05	0.000103787
598	3-Hydroxy-4-methoxycinnamic acid;Isoferulic acid	537-73-5	C10470	C10H10O4	194.058	Phenylpropanoids	195.1	149.1	+	4.87	0.000323816	0.000239532	0.000441782	0.000577335	0.000770942	0.000809722	0.000676929	0.000208667	0.000236795	0.000321955	0.000368936	0.000424277	0.000446263	0.00031758
219	D-alpha-Aminobutyric acid	2623-91-8	C02261	C4H9NO2	103.063	Carboxylic acids and derivatives	104.1	58.1	+	0.65	0.293166	0.276995	0.300528	0.251579	0.202253	0.234256	0.260594	0.222651	0.286637	0.196212	0.317757	0.276098	0.294871	0.2143
220	N,N-Dimethylglycine	1118-68-9	C01026	C4H9NO2		Amino acid and derivatives	104.1	58.1	+	1.04	0.0432932	0.0351625	0.0485302	0.0327931	0.0231025	0.0292991	0.0302727	0.029958	0.0318219	0.026511	0.0411178	0.0343473	0.0388206	0.0289963
221	2-Aminoisobutyric acid	62-57-7	C03665	C4H9NO2		Amino acid and derivatives	104.1	58.1	+	0.98	0.0432932	0.0351625	0.0485302	0.0327931	0.0300586	0.0292991	0.0302727	0.029958	0.0318219	0.026511	0.0411178	0.0343473	0.0388206	0.0289963
224	O-Acetylethanolamine	1854-30-4		C4H9NO2		Alkaloids	104.1	44	+	0.67	0.107016	0.0962453	0.0952861	0.0930259	0.0833321	0.0832246	0.092668	0.0690247	0.105232	0.071502	0.0925577	0.0922391	0.0975624	0.0746942
226	Artesunate	88495-63-0		C19H28O8	384.178	Sesquiterpenoids	385.2	101	+	0.76	9.44327e-05	0.000115209	0.000113738	0.000102684	1.89937e-05	2.37539e-05	1.0915e-05	0.000219517	0.000178878	6.22514e-05	9.90839e-05	1.02837e-07	3.95961e-05	3.26488e-05
227	5-Hydroxyindole-3-acetic acid	54-16-0	C05635	C10H9NO3	191.058	Indoles and derivatives	192.1	146.1	+	10.55	9.68736e-06	1.38461e-05	5.50732e-06	2.27859e-05	1.17152e-05	1.61651e-05	1.6076e-05	1.54553e-05	2.09457e-05	1.36339e-05	1.78968e-05	1.42589e-05	1.68707e-05	1.81059e-05
228	Carbendazim	10605-21-7	C10897	C9H9N3O2	191.069	Benzimidazoles	192.1	160.1	+	4.1	0.000147966	0.000189892	0.000320571	0.000344171	0.000301816	0.000638515	0.000445889	8.0052e-05	4.40012e-05	2.391e-05	1.77152e-05	0.000108327	0.000132703	0.000101187
229	5-Phenyl-1,3-oxazinane-2,4-dione		C16596	C10H9NO3	191.058	Benzene and substituted derivatives	192.1	103.1	+	2.8	2.72782e-05	1.34795e-05	3.56994e-05	2.76049e-05	3.37697e-05	1.80497e-05	1.58339e-05	2.79915e-05	1.67854e-05	2.42421e-05	7.08327e-05	7.15589e-05	4.40525e-05	3.29527e-05
230	Urocanic acid	104-98-3	C00785	C6H6N2O2	138.043	Azoles	139.1	93	+	4.21	0.000612237	0.000518418	0.000938862	0.00083201	0.000956891	0.00136293	0.0022554	0.000413042	0.000262559	0.000288455	0.00102164	0.0011538	0.000506156	0.000395154
231	3-Hydroxybenzoic acid	99-06-9	C00587	C7H6O3	138.032	Phenols	139	121	+	8.39	5.67581e-05	4.66894e-05	3.91797e-05	4.19901e-05	5.62971e-05	5.56124e-05	7.539e-05	3.12475e-05	3.59714e-05	6.23982e-05	6.98925e-05	5.72298e-05	3.96631e-05	5.35893e-05
232	2,5-Dihydroxybenzaldehyde	1194-98-5	C05585	C7H6O3		Phenols	139	65	+	5.09	0.000204658	0.000238394	0.000219761	0.000222803	0.000111631	0.000208987	0.000334406	0.000123814	9.85104e-05	0.000119499	0.000281023	0.000235142	0.000129011	9.67603e-05
233	3-Ethyl-1,2-benzenediol	933-99-3	C06728	C8H10O2	138.068	Phenols	139.1	79.1	+	0.74	4.47631e-05	6.40995e-05	3.42294e-05	6.27539e-05	3.65351e-05	4.39614e-05	3.63653e-05	5.33223e-05	6.98397e-05	4.33893e-05	4.71304e-05	4.13746e-05	6.59936e-05	4.2926e-05
234	Styrene-cis-2,3-dihydrodiol		C07084	C8H10O2			139.1	39	+	5.12	3.73583e-05	3.64747e-05	6.14501e-05	5.03449e-05	4.5894e-05	3.21723e-05	2.5879e-05	2.59187e-05	2.94485e-05	2.70481e-05	4.15474e-05	4.42679e-05	3.36592e-05	2.75082e-05
235	Sesamol	533-31-3	C10832	C7H6O3	138.032	Phenols	139	111	+	3.34	2.26647e-05	1.5942e-05	1.39523e-05	1.30398e-05	9.31273e-06	1.35045e-05	1.35566e-05	1.34609e-05	9.18548e-06	1.27484e-05	2.38824e-05	1.87626e-05	2.12502e-05	9.17163e-06
236	2-Pentylfuran	3777-69-3		C9H14O	138.104	Miscellaneous	139.1	55.1	+	1.11	0.000966918	0.00219381	0.00295731	0.00260759	0.00223626	0.00166525	0.00169472	0.00129415	0.00191402	0.00130282	0.00215126	0.00246098	0.000652295	0.000738232
237	1,2-Dimethoxybenzene	91-16-7		C8H10O2	138.068	Phenols	139.1	51	+	0.76	0.000628995	0.000854284	0.000947073	0.000908886	0.000669108	0.000575096	0.000464734	0.000731625	0.000682012	0.000605789	0.000954987	0.000883795	0.000606249	0.000417369
238	D-Serine	312-84-5	C00740	C3H7NO3	105.043	Alkaloids	106	60	+	0.66	0.00320672	0.00277125	0.00406793	0.00434857	0.00294742	0.00484399	0.00433196	0.00190706	0.00450644	0.00191728	0.00365007	0.0044244	0.00384507	0.00201062
240	Venlafaxine	93413-69-5	C07187	C17H27NO2	277.204	Phenol ethers	278.2	58.1	+	13.73	8.16531e-06	5.7722e-06	1.42592e-05	9.56482e-06	9.35445e-06	8.78061e-06	5.04499e-06	6.52162e-06	1.11605e-05	1.30505e-05	9.72825e-06	1.00076e-05	1.08275e-05	1.02e-05
241	Queuine	72496-59-4	C01449	C12H15N5O3	277.117	Pyrrolopyrimidines	278.1	163.1	+	11.55	5.56287e-05	1.56534e-05	3.21282e-05	6.10549e-05	8.43601e-05	2.32963e-05	8.42263e-05	6.16153e-05	6.68217e-05	0.000118819	0.000104893	3.19362e-05	9.96467e-05	9.25197e-05
242	Vidarabine	5536-17-4;24356-66-9	C07195	C10H13N5O4	267.097	Purine nucleosides	268.1	136.1	+	2.28	0.00166695	0.00252386	0.00939693	0.00688176	0.00520397	0.00399797	0.0035281	6.50499e-05	0.000149124	0.000270255	0.0059384	0.00545443	0.000153655	4.54878e-05
243	Adenosine	58-61-7	C00212	C10H13N5O4		Nucleotide and its derivates	268.1	136.1	+	2.58	0.00209043	0.00252386	0.00939693	0.00819764	0.00520397	0.00542106	0.0035281	0.000112881	0.000153764	0.000319615	0.0059384	0.00721743	0.000408031	0.000877131
244	Xylometazoline	526-36-3	C07913	C16H24N2	244.194	Benzene and substituted derivatives	245.2	189.1	+	11.61	4.47975e-05	2.24007e-05	3.73228e-05	2.91143e-05	2.57435e-05	4.54092e-05	4.11088e-05	2.18235e-05	4.32486e-05	4.58411e-05	2.76657e-05	3.9559e-05	2.75268e-05	2.66833e-05
647	3-Methoxy-4,5-methylenedioxycinnamaldehyde	74683-19-5		C11H10O4	206.058	Phenylpropanoids	207.1	189.1	+	5.04	3.92385e-05	2.64916e-05	5.5192e-05	6.11919e-05	5.83327e-05	3.17047e-05	5.38382e-05	4.73189e-05	8.37779e-05	5.52304e-05	5.26988e-05	6.80754e-05	7.22972e-05	5.51467e-05
246	Uridine	58-96-8	C00299	C9H12N2O6	244.07	Nucleotide and its derivates	245.1	113	+	2.47	4.53295e-05	3.10055e-05	7.74979e-05	5.13717e-05	0.000101057	9.4634e-05	7.46619e-05	0.000380386	0.000332516	0.000176769	6.52734e-05	9.02164e-05	0.000216726	0.000124342
247	Panaxynol	81203-57-8	C17447	C17H24O	244.183	Miscellaneous	245.2	57	+	12.57	0.000392329	0.000358577	0.000356353	0.000116973	0.000286909	0.000187908	0.00053153	0.000387212	0.00037665	0.000337625	0.000389836	0.000216307	0.000248271	0.000293441
248	Rhombifoline	529-78-2	C10781	C15H20N2O	244.158	Alkaloids	245.2	55.1	+	8.74	1.06712e-05	1.91677e-05	2.05065e-05	1.10024e-05	3.87478e-05	2.66393e-05	1.36044e-05	6.62989e-05	6.70328e-05	2.48496e-05	3.80801e-05	3.34927e-05	3.91798e-05	5.85011e-05
249	Piceatannol	10083-24-6	C05901	C14H12O4	244.074	Phenols	245.1	107	+	10.49	7.54409e-06	2.50172e-05	8.28634e-06	1.58683e-05	1.93877e-05	1.65553e-05	7.5826e-06	0.000134057	0.000116383	7.06237e-05	2.30904e-05	1.06757e-05	4.43458e-05	6.34728e-05
250	Batatasin III	56684-87-8		C15H16O3	244.11	Phenols	245.1	107	+	8.73	3.22481e-05	5.65496e-06	1.78201e-05	2.37188e-05	3.01772e-05	2.7445e-05	1.96299e-05	7.99859e-05	2.60753e-05	2.53051e-05	2.38504e-05	3.54042e-05	4.64294e-05	4.25697e-05
553	4-Guanidinobutyric acid	463-00-3	C01035	C5H11N3O2	145.085	Organic acids	146.1	86.1	+	1.31	0.000162571	0.000106455	0.000150388	0.000112579	5.40971e-05	7.2583e-05	0.00010607	5.99185e-05	7.59338e-05	6.52805e-05	0.000117725	0.000123714	6.84435e-05	8.54655e-05
252	4-Isopropylbenzoic acid	536-66-3	C06578	C10H12O2	164.084	Prenol lipids	165.1	119.1	+	9	2.58294e-05	4.03805e-05	6.05553e-05	7.00628e-05	0.000186901	5.23107e-05	4.66609e-05	8.56037e-05	9.75159e-05	8.06142e-05	0.000108809	7.39563e-05	8.46775e-05	7.61781e-05
253	Enol-phenylpyruvate	5801-57-0	C02763	C9H8O3	164.047	Benzene and substituted derivatives	165.1	91.1	+	5.08	0.00322015	0.00184637	0.00174547	0.0010054	0.00161309	0.000753895	0.000891129	0.000487629	0.000654021	0.000562102	0.000831916	0.000602536	0.000819089	0.00044295
254	Cinnamic acid	621-82-9	C10438	C9H8O2	148.052	Cinnamic acids and derivatives	149.1	103.1	+	8.62	9.71823e-05	8.1927e-05	0.000117265	0.000305707	0.000150674	0.000131835	0.000307996	0.000126437	0.000136374	8.9961e-05	0.000108441	0.000154287	0.00021881	9.0064e-05
255	4-Isopropylbenzaldehyde	122-03-2	C06577	C10H12O	148.089	Phenols	149.1	43.1	+	10.56	7.71115e-05	4.51409e-05	5.19788e-05	4.96622e-05	9.0531e-05	5.25877e-05	4.79141e-05	8.57729e-05	4.8403e-05	7.01228e-05	8.38407e-05	4.84331e-05	2.91996e-05	5.06986e-05
256	3,4-Dihydrocoumarin	119-84-6	C02274	C9H8O2	148.052	Coumarins	149.1	105.1	+	6.68	7.22938e-05	0.000124993	0.00010967	0.000151758	0.000165526	0.000177612	0.000241523	0.000100588	9.12252e-05	9.07304e-05	0.000157946	5.64589e-05	0.000152898	0.000164927
257	Isobergapten	482-48-4	C18082	C12H8O4	216.042	Coumarins	217	202	+	9.94	1.238e-05	1.47969e-05	2.15184e-05	1.06561e-05	6.47009e-06	5.28244e-06	8.81482e-06	1.61095e-05	1.5705e-05	1.09345e-05	1.77636e-05	1.52928e-05	1.06349e-05	1.50075e-05
258	Guanine	73-40-5	C00242	C5H5N5O	151.049	Nucleotide and its derivates	152.1	135	+	2.63	0.00447795	0.0117615	0.00968172	0.0144179	0.0096919	0.00747286	0.0106185	0.0534888	0.0916302	0.0697908	0.0126435	0.0119665	0.0479589	0.013519
259	5-oxoproline	98-79-3	C01879	C5H7NO3	129.043	Amino acid and derivatives	152	69	+	0.56	0.00117073	0.000731135	0.000879066	0.000293514	0.000467184	0.000316321	0.000354809	0.000587369	0.000474813	0.000436431	0.00100742	0.000749092	0.000337294	0.000288253
260	2-(Methylamino)benzoic acid	119-68-6	C03005	C8H9NO2	151.063	Benzene and substituted derivatives	152.1	134.1	+	1.58	9.24781e-05	0.000120375	0.000125337	9.46664e-05	7.47353e-05	0.000140665	0.00012902	0.000170347	0.000204551	0.000244979	0.000101001	9.20875e-05	0.000421747	0.000543294
261	Leukoaminochrome	29539-03-5	C17756	C8H9NO2		Indoles and derivatives	152.1	80	+	2.42	0.000266708	9.12053e-05	0.000321895	0.00112466	0.00033956	7.40028e-05	0.000480779	0.00450931	0.00933498	0.00384012	0.00092909	0.000427575	0.00672269	0.00145699
488	4-Methoxycinnamaldehyde	1963-36-6	C10475	C10H10O2	162.068	Phenylpropanoids	163.1	145.1	+	6.8	0.0304295	0.0213887	0.0233967	0.0285541	0.0136897	0.0299504	0.0321504	0.074928	0.0743455	0.0781068	0.0279488	0.0286882	0.0914186	0.0679216
263	Pimelic acid	111-16-0	C02656	C7H12O4	160.074	Fatty Acyls	161.1	69.1	+	0.55	0.00233014	0.00140864	0.00173699	0.000607425	0.00106402	0.0007576	0.000695721	0.00113991	0.000803982	0.00081138	0.00218787	0.00154879	0.000644991	0.000465937
264	Itaconic acid	97-65-4	C00490	C5H6O4	130.027	Fatty Acyls	131	85	+	0.52	0.000427379	0.000510627	0.000614713	0.000636569	0.00106085	0.00122689	0.00232919	0.000273589	0.000800076	0.00084799	0.00353182	0.00122125	0.000936391	0.00103281
265	3-Octyl alcohol	589-98-0	C17144	C8H18O	130.136	Miscellaneous	131.1	113.1	+	1.23	0.000136876	0.000171491	0.000109581	0.000186899	0.000133207	0.000142407	0.000105115	6.23131e-05	0.000184732	0.00012969	0.000129639	0.000117804	0.000168852	9.84514e-05
266	2-Phenylacetamide	103-81-1	C02505	C8H9NO	135.068	Benzene and substituted derivatives	136.1	119	+	2.52	0.000339253	0.000523601	0.00112652	0.000862117	0.00068815	0.000715302	0.000621249	0.000233469	0.000580606	0.00024754	0.000726242	0.000797395	0.000371478	0.000234878
267	Adenine	73-24-5	C00147	C5H5N5	135.054	Nucleotide and its derivates	136.1	119	+	2.6	0.000284749	0.000385204	0.00112652	0.000862117	0.00068815	0.000495616	0.00049399	0.000233469	0.000425513	0.000266277	0.000515896	0.000797395	0.000351059	0.000234878
268	Terpinolene	586-62-9	C06075	C10H16	136.125	Monoterpenoids	136.1	93.1	+	10.57	9.25058e-05	8.96243e-05	9.80566e-05	8.12415e-05	0.000135159	9.08851e-05	9.42054e-05	0.000107768	0.000105787	9.61774e-05	0.000103594	8.64802e-05	0.000104377	7.15266e-05
269	N-Acetylarylamine	103-84-4	C07565	C8H9NO	135.068	Benzene and substituted derivatives	136.1	94.1	+	1.93	0.00011728	0.000206393	0.000279819	0.000239815	0.00021677	0.000177128	0.000210761	0.000300089	0.000682384	0.000466776	0.000543461	0.00027084	0.000554904	0.000375513
271	6-hydroxynicotinic acid	5006-66-6	C01020	C6H5NO3	139.027	Nicotinic acid derivatives	140	122	+	3.94	1.07432e-05	3.0044e-05	1.36319e-05	1.60594e-05	1.77211e-05	9.95834e-06	1.38417e-05	1.2008e-05	1.31984e-05	1.90454e-05	1.55162e-05	2.0821e-05	1.37104e-05	1.60865e-05
272	3-Hydroxypicolinic acid	874-24-8	C18620	C6H5NO3		Pyridines and derivatives	140	94	+	4.15	3.73304e-05	2.35383e-05	8.03024e-05	5.74602e-05	3.79407e-05	0.000122659	0.000134313	5.44603e-05	2.7154e-05	3.66994e-05	4.32499e-05	4.79302e-05	2.71292e-05	3.48151e-05
273	Delta-Nonalactone	3301-94-8		C9H16O2	156.115	Miscellaneous	157.1	57.1	+	0.53	0.000149048	0.000167953	0.000183041	0.00021157	0.000188315	0.000182701	0.000136379	7.54893e-05	0.000217876	0.000210896	0.000122507	0.000194439	0.000208863	0.00013436
274	N-Acetyl-L-glutamate 5-semialdehyde	13074-21-0	C01250	C7H11NO4	173.069	Carboxylic acids and derivatives	174.1	86.1	+	1.51	6.5285e-05	3.67324e-05	5.32766e-05	3.2676e-05	4.47874e-05	6.45533e-05	7.68098e-05	4.65478e-05	5.42412e-05	5.49194e-05	6.46963e-05	5.23253e-05	0.000123913	0.000137096
275	(2S,5S)-trans-Carboxymethylproline		C17366	C7H11NO4			174.1	128.1	+	1.38	3.93278e-05	5.54878e-05	6.40422e-05	5.42113e-05	4.38316e-05	3.72732e-05	3.77519e-05	5.9881e-05	6.47156e-05	5.54137e-05	6.92773e-05	3.3619e-05	5.88837e-05	5.07962e-05
276	1,2,5,6-Tetrahydro-4H-pyrrolo[3,2,1-ij]quinolin-4-one	57369-32-1	C18487	C11H11NO	173.084	Quinolines and derivatives	174.1	146.1	+	10.56	2.70799e-05	2.68552e-05	3.14917e-05	3.4913e-05	3.68054e-05	2.67855e-05	2.47556e-05	3.68158e-05	2.45053e-05	3.28716e-05	2.9057e-05	2.86691e-05	2.16484e-05	1.19765e-05
277	Bergaptol	486-60-2	C00758	C11H6O4	202.027	Coumarins	203	175	+	7.44	1.13333e-05	6.63528e-06	1.41916e-05	1.23743e-05	1.59451e-05	1.44513e-05	1.59076e-05	7.55238e-06	8.69477e-06	7.32317e-06	2.52162e-05	9.69035e-06	8.93971e-06	1.4619e-05
278	L-Gulose	6027-89-0	C15923	C6H12O6	180.063	Carbohydrates	203.1	81.1	+	8.71	0.00016487	0.000239959	0.000210521	0.000109417	0.000181216	0.000308512	0.000451824	0.000355756	0.000165369	0.000108394	0.000171639	8.3055e-05	0.000277579	0.000225145
279	4-Sulfobenzoate	636-78-2	C02236	C7H6O5S	201.994		203	157	+	4.68	7.22726e-05	4.80856e-05	7.56208e-05	5.09313e-05	8.53025e-05	8.92768e-05	5.9078e-05	5.70957e-05	8.4208e-05	6.85426e-05	4.99568e-05	8.24091e-05	5.90291e-05	7.53006e-05
280	Vasicinone	486-64-6	C10744	C11H10N2O2	202.074	Alkaloids	203.1	185.1	+	8.73	1.62998e-05	1.28896e-05	1.91923e-05	1.95297e-05	1.72821e-05	2.14376e-05	1.90903e-05	1.5547e-05	2.68369e-05	2.43178e-05	1.32777e-05	4.51214e-05	1.15327e-05	3.27008e-05
281	Demethoxyencecalin	19013-07-1		C13H14O2	202.099	Phenols	203.1	119	+	11.8	0.000365069	0.000181366	0.000310462	0.000176302	0.000229781	0.0002299	0.000369887	0.00020166	0.000206821	0.000169678	0.000114004	0.000234324	0.000194781	0.000352732
282	Alpha-caryophyllene	6753-98-6	C09684	C15H24	204.188	Sesquiterpenoids	205.2	81.1	+	11.58	0.000304331	0.000367955	0.000346476	0.000330627	0.000425654	0.000403309	0.000394537	0.000355703	0.000286066	0.000354837	0.000334356	0.000454896	0.000367983	0.000293505
283	Levamisole	14769-73-4	C07070	C11H12N2S	204.072	Imidazothiazoles	205.1	91.1	+	12.04	0.00030758	0.000281069	0.000387579	0.000283729	0.000430854	0.000519979	0.000611277	0.000328807	0.000412078	0.000382788	0.000425193	0.000274291	0.000335384	0.000274895
284	trans-Caryophyllene	87-44-5	C09629	C15H24	204.188	Sesquiterpenoids	205.2	95.1	+	12.12	0.00020611	0.000175944	0.000170531	0.000117067	0.000178348	0.00042027	0.000540923	0.000132319	0.000252637	0.000119111	0.00022947	0.000124152	0.000129498	0.000163028
285	N5-(L-1-Carboxyethyl)-L-ornithine		C04210	C8H16N2O4	204.111		205.1	159.1	+	2.99	2.01941e-05	1.4779e-05	1.77353e-05	2.26196e-05	2.20932e-05	2.16147e-05	2.1375e-05	2.43869e-05	3.17294e-05	1.82563e-05	2.29397e-05	1.46029e-05	1.94197e-05	1.23232e-05
286	Vasicinol	5081-51-6	C10743	C11H12N2O2	204.09	Alkaloids	205.1	187.1	+	10.57	1.89571e-05	1.91463e-05	4.60282e-05	7.46953e-06	1.77829e-05	4.98577e-05	2.06136e-05	2.24697e-05	2.00661e-05	1.84887e-05	2.92831e-05	2.164e-05	4.11901e-05	3.88827e-05
287	N-Methylcytisine	486-86-2	C10760	C12H16N2O	204.126	Alkaloids	205.1	134.1	+	1.14	1.62452e-05	1.29953e-05	1.29598e-05	1.73283e-05	1.16306e-05	1.33304e-05	2.12034e-05	6.58644e-06	1.35455e-05	3.0782e-05	1.6822e-05	2.64315e-05	1.52798e-05	1.68315e-05
1019	5-Aminolevulinate	106-60-5	C00430	C5H9NO3	131.058	Organic acids	132.1	55	+	1.56	0.000409224	0.000215945	0.000392087	0.000283172	0.000317679	0.000349197	0.000400224	0.000810703	0.00054605	0.000365332	0.000298576	0.000326427	0.00066818	0.000546308
391	5-O-Caffeoylshikimic acid	73263-62-4	C10434	C16H16O8	336.085	Phenylpropanoids	337.1	121	+	9.95	8.25001e-06	3.24127e-06	4.95139e-06	4.38045e-06	7.37426e-06	8.22809e-06	5.89173e-06	5.38309e-06	2.30788e-06	4.69126e-06	8.80894e-06	2.84891e-06	4.22873e-06	4.09814e-06
290	2-Keto-6-acetamidocaproate		C05548	C8H13NO4	187.084	Keto acids and derivatives	188.1	100.1	+	1.48	9.29627e-05	0.000103355	0.000127404	9.78577e-05	0.000101026	8.65017e-05	8.30214e-05	0.000137198	0.000135838	7.07011e-05	0.000178614	8.51029e-05	8.64359e-05	7.4396e-05
291	Deethylatrazine	6190-65-4	C06559	C6H10ClN5	187.062	Triazines	188.1	146	+	3.81	0.000498253	0.00105824	0.00192431	0.00147945	0.00536431	0.0048602	0.00293033	8.08332e-05	0.0019859	0.00043691	0.00270863	0.00297954	0.000952504	0.000410314
292	L-Homocitrulline	1190-49-4	C02427	C7H15N3O3	189.111	Amino acid and derivatives	190.1	101.1	+	0.72	4.26441e-05	4.95193e-05	4.49411e-05	6.99427e-05	4.88641e-05	3.51736e-05	4.63129e-05	1.87888e-05	2.32582e-05	3.77247e-05	4.52206e-05	0.000119185	2.7937e-05	2.29504e-05
293	Kynurenic acid	492-27-3	C01717	C10H7NO3	189.043	Alkaloids	190	144	+	4.36	0.00011097	8.01421e-05	0.000110918	0.000120732	0.000232404	0.000169348	0.000149339	0.000232211	8.97346e-05	0.000178306	0.000212561	0.000208119	0.000326834	0.000276668
294	3-Dehydroquinate	10534-44-8	C00944	C7H10O6	190.048	Alcohols and polyols	191.1	145.1	+	10.56	3.20445e-05	1.96427e-05	1.91269e-05	5.07465e-05	4.09716e-05	5.47106e-05	6.16132e-05	4.33627e-05	5.28751e-05	3.14634e-05	5.35613e-05	2.81719e-05	4.54987e-05	2.61179e-05
295	7-Ethoxycoumarin	31005-02-4	C11052	C11H10O3	190.063	Coumarins	191.1	163	+	10.57	3.3345e-05	2.38672e-05	4.76573e-05	2.4435e-05	1.95716e-05	2.14495e-05	1.19247e-05	1.52911e-05	2.63971e-05	1.52809e-05	2.68704e-05	1.9563e-05	2.24972e-05	7.07691e-06
296	Geranylacetate	105-87-3	C09861	C12H20O2	196.146	Monoterpenoids	197.2	81.1	+	9.58	0.000158868	8.09671e-05	0.000129539	0.000111136	0.000168088	0.000124877	8.88486e-05	0.000253397	0.000194607	0.000198147	0.000131008	0.00013727	0.000198983	0.00016329
297	Bornyl acetate	5655-61-8	C09837	C12H20O2		Monoterpenoids	197.2	137.1	+	6.54	4.70329e-05	3.67732e-05	3.02833e-05	3.19994e-05	5.10754e-05	3.00099e-05	2.40645e-05	0.000120663	8.73072e-05	9.26404e-05	3.21047e-05	2.72469e-05	6.63391e-05	5.73715e-05
298	Jasmonic acid	6894-38-8	C08491	C12H18O3	210.126	Fatty Acyls	211.1	151.1	+	6.73	9.02766e-05	5.13258e-05	5.1026e-05	6.87337e-05	0.000113093	4.03488e-05	5.56164e-05	2.64446e-05	1.93774e-05	4.10784e-05	4.2185e-05	3.18767e-05	3.65464e-05	3.43946e-05
299	3-(3,4-Dihydroxy-5-methoxy)-2-propenoic acid	2041-35-2	C05619	C10H10O5	210.053	Cinnamic acids and derivatives	211.1	193	+	4.1	3.02078e-05	1.70977e-05	2.84352e-05	3.62172e-05	2.0734e-05	2.13017e-05	1.97873e-05	2.70789e-05	3.52622e-05	1.4313e-05	2.42044e-05	3.06987e-05	2.05918e-05	2.73121e-05
300	Harmaline	304-21-2	C06536	C13H14N2O	214.111	Alkaloids	215.1	172.1	+	10	3.19237e-06	1.14503e-05	1.10759e-05	5.6239e-06	9.67095e-06	5.73539e-06	9.5095e-06	8.52268e-06	8.51439e-06	7.16975e-06	1.40995e-05	6.436e-06	1.07924e-05	1.05982e-05
301	Flavone	525-82-6	C15608;C10043	C15H10O2	222.068	Flavonoids	223.1	77	+	4.13	2.43432e-05	2.31123e-05	2.12917e-05	1.5886e-05	2.82984e-05	1.38772e-05	1.55014e-05	2.00551e-05	2.1625e-05	2.53034e-05	1.21682e-05	1.7054e-05	2.34132e-05	1.31822e-05
213	Aminomalonic acid	1068-84-4	C00872	C3H5NO4	119.022	Organic acids	120	74	+	0.65	2.62055e-05	3.09949e-05	7.1117e-05	2.82571e-05	3.36462e-05	5.33523e-05	2.47976e-05	1.93251e-05	2.08957e-05	1.84664e-05	1.52411e-05	2.53623e-05	2.74268e-05	1.74107e-05
303	2-Benzal-4-hydroxyacetophenone	2657-25-2	C14232	C15H12O2	224.084	Flavonoids	225.1	103.1	+	5.1	0.000476412	7.93987e-05	3.59985e-05	2.90237e-05	4.88676e-05	7.33474e-05	0.000172286	3.39972e-05	3.00539e-05	4.90365e-05	4.09018e-05	4.62858e-05	6.33819e-05	4.89376e-05
304	2,3-Dihydro-2-phenyl-4H-benzopyran-4-one	487-26-3	C02099	C15H12O2		Flavonoids	225.1	121	+	4.93	0.00014057	6.38666e-05	0.000183098	0.000213721	0.000220977	0.000255473	0.000255264	5.76468e-05	5.23969e-05	7.26549e-05	4.56587e-05	9.43976e-05	0.000166775	7.67432e-05
305	Pogostone	23800-56-8		C12H16O4	224.105	Miscellaneous	225.1	71.1	+	4.95	0.000203389	9.50814e-05	7.63443e-05	4.08573e-05	6.51787e-05	6.23279e-05	3.8308e-05	7.32986e-05	8.04386e-05	9.502e-05	4.58823e-05	7.19014e-05	0.000113588	8.76462e-05
910	Angelicin	523-50-2	C09060	C11H6O3	186.032	Phenylpropanoids	187	131	+	8.97	4.76884e-05	3.05795e-05	7.61426e-05	6.14609e-05	3.30388e-05	7.26761e-05	5.6488e-05	5.44296e-05	6.55118e-05	5.16976e-05	3.7759e-05	8.71524e-05	7.50341e-05	6.12679e-05
307	N'-Formylkynurenine	1022-31-7	C02700	C11H12N2O4	236.08	Amino acid and derivatives	237.1	163.1	+	9.51	2.59869e-05	2.16288e-05	1.88668e-05	2.41896e-05	2.90849e-05	1.85953e-05	1.62132e-05	2.26156e-05	2.21472e-05	1.82668e-05	2.04739e-05	2.12939e-05	2.72688e-05	2.38506e-05
308	2-Deoxyribose 5'-phosphate	102916-66-5	C00673	C5H11O7P	214.024	Carbohydrates	237	81	+	11.13	4.56576e-05	0.000150468	0.000164759	0.000217779	7.43461e-05	0.000159636	0.000203961	8.74921e-05	0.000503205	0.000517666	0.000280405	0.000244561	0.000297667	0.000451186
309	11-Hydroxycanthin-6-one	75969-83-4	C09212	C14H8N2O2	236.059	Alkaloids	237.1	209.1	+	8.8	2.16216e-05	7.69825e-06	4.91863e-06	2.18496e-05	2.74969e-06	1.93607e-05	1.09348e-05	2.55708e-05	2.17651e-05	2.19754e-05	6.02222e-06	1.5712e-05	9.91067e-06	1.01459e-05
311	Thymidine	50-89-5	C00214	C10H14N2O5	242.09	Nucleotide and its derivates	243.1	127	+	3.04	1.60604e-05	1.22013e-05	2.21211e-05	4.76323e-06	1.68144e-05	1.40411e-05	1.26912e-05	0.000204313	0.000274656	0.000195536	1.21157e-05	9.26377e-06	0.000327096	0.000168888
312	Pentadecanoic acid	1002-84-2	C16537	C15H30O2	242.225	Fatty Acyls	243.2	43.1	+	10.02	1.64204e-05	2.54454e-05	2.61227e-05	1.46062e-05	2.44866e-05	1.78606e-05	1.90561e-05	1.91998e-05	1.60962e-05	1.98425e-05	1.85513e-05	2.15128e-05	1.74154e-05	2.10012e-05
313	4',7-Isoflavandiol	531-95-3	C14131	C15H14O3	242.094	Flavonoids	243.1	123	+	11.35	0.000121122	6.59983e-05	0.000111295	6.96598e-05	0.00011755	7.97192e-05	5.74147e-05	0.000123341	0.000109937	4.98267e-05	0.000115895	7.94872e-05	6.46646e-05	8.44232e-05
314	Lumichrome	1086-80-2	C01727	C12H10N4O2	242.08	Alkaloids	243.1	198.1	+	6.7	7.92574e-05	6.5153e-05	0.000123813	6.85852e-05	5.49445e-05	0.000125805	0.000206133	0.000164774	0.0001656	0.000394371	0.000115756	0.00016231	0.000217479	0.000407666
315	Lusianthridin	87530-30-1	C10257	C15H14O3	242.094	Miscellaneous	243.1	183.1	+	9.99	3.79428e-06	8.08807e-06	6.10284e-06	1.07225e-05	8.58022e-06	1.23453e-05	6.17198e-06	1.73349e-05	1.52212e-05	1.17148e-05	1.14394e-05	1.06847e-05	5.686e-06	9.37794e-06
316	Cytidine	65-46-3	C00475	C9H13N3O5	243.086	Nucleotide and its derivates	244.1	112.1	+	0.7	0.00113046	0.00390839	0.00160028	0.00593779	0.00139742	0.00138636	0.00257174	0.029358	0.0595398	0.0461042	0.00434155	0.00375911	0.0552922	0.0181251
317	Deoxyadenosine	958-09-8	C00559	C10H13N5O3	251.102	Nucleotide and its derivates	252.1	136.1	+	4.04	6.62239e-05	8.62328e-05	0.000148997	0.000576288	6.1436e-05	4.72329e-05	0.000299441	0.000754628	0.000593349	0.000583711	0.000808203	0.000886669	0.00104847	0.000506846
318	5'-Deoxyadenosine	4754-39-6	C05198	C10H13N5O3		Nucleotide and its derivates	252.1	136.1	+	2.41	1.66755e-05	2.0111e-05	2.50378e-05	1.33562e-05	2.19286e-05	1.69678e-05	2.31339e-05	4.27402e-05	2.92556e-05	4.0796e-05	3.90617e-05	3.21445e-05	5.53254e-05	9.99105e-05
319	Alloimperatorin	642-05-7	C09053	C16H14O4	270.089	Coumarins	271.1	55.1	+	8.83	5.17178e-05	4.56593e-05	3.59439e-05	3.12182e-05	7.14867e-05	4.39929e-05	3.68921e-05	4.28568e-05	4.15742e-05	3.71887e-05	6.44359e-05	6.14329e-05	8.14148e-05	3.76634e-05
320	Pelargonidin	7690-51-9;134-04-3	C05904	C15H10O5	270.053	Flavonoids	271.1	121	+	8.98	6.28988e-05	7.96769e-05	0.000122416	0.000134408	3.97961e-05	5.9141e-05	8.28736e-05	0.000114315	0.000137969	0.000284809	6.251e-05	7.88266e-05	0.000397418	0.000436601
321	2'-Hydroxydaidzein	7678-85-5	C02495	C15H10O5		Flavonoids	271.1	121	+	8.79	1.17094e-05	2.18947e-05	8.78715e-05	1.91195e-05	1.5019e-05	1.76546e-05	2.91004e-05	1.95731e-05	2.80562e-05	0.000170965	2.19368e-05	6.69986e-05	1.33152e-05	0.000176309
322	Sulfuretin	120-05-8	C08730	C15H10O5		Flavonoids	271.1	121	+	8.9	5.35768e-05	7.76994e-05	0.000122416	0.000110561	3.36739e-05	5.27244e-05	8.37428e-05	0.000129401	0.000176208	0.000284809	5.51412e-05	7.88266e-05	0.000397418	0.000436601
323	Lucidin	478-08-0	C10369	C15H10O5		Anthraquinones	271.1	253.1	+	8.89	1.00539e-05	7.6287e-06	1.94625e-05	8.87433e-06	1.05252e-05	1.87835e-05	2.51941e-06	8.23755e-06	3.7953e-05	3.82563e-05	1.2054e-05	1.50402e-05	4.43897e-05	3.61697e-05
324	Baicalein	491-67-8	C10023	C15H10O5		Flavonoids	271.1	123	+	9.38	1.05033e-05	8.51832e-06	1.48749e-05	1.01107e-05	1.41858e-05	1.07934e-05	2.25931e-05	1.06252e-05	1.72214e-05	1.56911e-05	1.19162e-05	1.07868e-05	9.02157e-06	1.31528e-05
325	3',4',7-Trihydroxyisoflavone	485-63-2	C14313	C15H10O5		Flavonoids	271.1	109	+	8.98	3.08757e-05	2.30418e-05	3.60277e-05	3.50586e-05	4.17998e-05	2.49125e-05	3.15829e-05	3.92669e-05	3.88936e-05	6.99258e-05	3.7176e-05	1.69868e-05	4.99541e-05	4.64629e-05
326	6,7,4'-Trihydroxyisoflavone	17817-31-1	C14314	C15H10O5		Flavonoids	271.1	105	+	10.76	1.19828e-05	2.47629e-05	1.34022e-05	7.84492e-06	2.52053e-05	4.2266e-05	4.26333e-05	4.1544e-05	3.31247e-05	1.83323e-05	3.42488e-05	1.09784e-05	2.20651e-05	1.32909e-05
327	Norwogonin	4443-09-8	C10113	C15H10O5		Flavonoids	271.1	145	+	11.83	4.45539e-05	6.29445e-05	6.19694e-05	6.56389e-05	0.000173913	0.000127903	9.05876e-05	0.000114243	0.000102125	0.000103627	4.7733e-05	0.000162653	8.84122e-05	0.000119361
328	Naringenin chalcone	25515-46-2	C06561	C15H12O5	272.068	Flavonoids	273.1	153	+	6.54	8.20627e-05	3.94116e-05	6.17289e-05	5.66635e-05	5.87709e-05	7.02364e-05	7.03084e-05	0.000159297	8.82044e-05	0.000225269	0.000290008	0.000160923	0.00014892	0.000162463
329	9-Methoxy-alpha-lapachone	35241-80-6	C10372	C16H16O4	272.105	Quinones	273.1	255.1	+	6.51	3.72618e-05	1.42767e-05	2.45614e-05	2.54882e-05	2.90536e-05	2.5586e-05	1.01423e-05	1.46519e-05	2.15649e-05	1.40566e-05	2.43845e-05	1.54055e-05	2.14113e-05	2.9197e-05
330	Butein	487-52-5	C08578	C15H12O5	272.068	Chalcones	273.1	137	+	7.07	3.4214e-05	2.35638e-05	2.3479e-05	1.53869e-05	2.38643e-05	2.79204e-05	4.25185e-05	2.34335e-05	4.80177e-05	1.93568e-05	1.55852e-05	2.01705e-05	2.50396e-05	2.02631e-05
331	Glycinol	69393-95-9	C01263	C15H12O5		Flavonoids	273.1	95	+	6.55	2.92216e-05	2.14595e-05	3.69468e-05	1.70054e-05	2.53337e-05	2.46525e-05	3.84602e-05	2.80625e-05	2.28579e-05	3.48355e-05	2.02239e-05	2.49263e-05	2.90236e-05	3.77737e-05
332	2',6'-Dihydroxy 4'-methoxydihydrochalcone	35241-55-5	C09644	C16H16O4	272.105	Chalcones	273.1	105.1	+	10.72	4.40622e-05	2.66152e-05	4.14091e-05	9.96799e-05	7.64756e-05	4.0901e-05	2.56069e-05	0.000132942	0.000142928	0.000128114	7.25878e-05	7.27379e-05	0.000102186	7.86582e-05
333	Pinobanksin	548-82-3	C09826	C15H12O5	272.068	Flavonoids	273.1	91.1	+	8.14	0.000164402	8.64688e-05	0.000116257	6.25258e-05	0.000102873	5.41075e-05	0.000101792	0.000979293	0.000535677	0.000683401	0.000121495	0.000115458	0.00039961	0.000685753
334	Garbanzol	1226-22-8	C09751	C15H12O5		Flavonoids	273.1	107	+	9.9	1.96141e-05	9.49941e-06	1.74024e-05	2.51687e-05	1.90081e-05	8.52793e-06	1.66273e-05	3.74746e-05	4.1342e-05	3.81075e-05	1.68226e-05	2.33658e-05	4.15771e-05	7.84729e-05
335	Nordihydrocapsaicin	28789-35-7	C20216	C17H27NO3	293.199	Alkaloids	294.2	137.1	+	11.87	9.59945e-05	5.6246e-05	0.000106792	0.000138978	0.00012355	0.000136354	0.000103117	7.29477e-05	0.000126056	0.000124366	0.000271429	0.000160082	0.000110146	9.68886e-05
336	Cinchonine	118-10-5	C06528	C19H22N2O	294.173	Alkaloids	295.2	79.1	+	11.99	0.000904855	0.000445719	0.0015916	0.00635413	0.0028535	0.000524052	0.000922038	0.00884414	0.00800661	0.0106612	0.00909452	0.00722586	0.00840079	0.00598005
337	9-OxoODE	54232-59-6	C14766	C18H30O3	294.219	Fatty Acyls	295.2	277.2	+	11.98	0.000121715	4.5933e-05	0.000162729	0.000530887	0.000228406	7.49056e-05	8.45051e-05	0.00123776	0.00128963	0.00124888	0.000934485	0.000730442	0.00111415	0.000468919
338	(10E,12Z)-(9S)-9-Hydroperoxyoctadeca-10,12-dienoic acid	29774-12-7	C14827	C18H32O4	312.23	Fatty Acyls	295.2	55.1	+	11.96	0.000492999	0.000274943	0.000711654	0.00254241	0.00106156	0.000320795	0.000302356	0.00279705	0.00440667	0.00440759	0.00401032	0.00357514	0.00376037	0.00316342
339	13-HPODE;13-L-Hydroperoxylinoleic acid	33964-75-9	C04717	C18H32O4		Lipids	295.2	55.1	+	11.98	0.000492999	0.000274943	0.000711654	0.00254241	0.00106156	0.000320795	0.000302356	0.00279705	0.00440667	0.00440759	0.00401032	0.00357514	0.00376037	0.00316342
340	Colneleate	52761-34-9	C19827	C18H30O3	294.219	Fatty Acyls	295.2	123.1	+	11.97	0.000252363	0.000120189	0.00023502	0.000903074	0.000422867	0.000137388	0.00020751	0.00134697	0.00153017	0.00149544	0.00113445	0.000849388	0.00143214	0.0010016
341	(-)-Cinchonidine	485-71-2	C11379	C19H22N2O	294.173	Alkaloids	295.2	81.1	+	11.99	0.00153153	0.000683973	0.00255164	0.0113867	0.0046177	0.00081123	0.00115824	0.0189373	0.0198169	0.0200997	0.0134037	0.0110316	0.0189598	0.0117074
342	6-Gingerol; 6-Gingerol;[6]-Gingerol;Gingerol	58253-27-3;23513-14-6	C10462	C17H26O4	294.183	Phenols	295.2	151.1	+	11.99	0.000580139	0.000496754	0.000590328	0.00341401	0.00172842	0.000465851	0.000537242	0.00363822	0.00401338	0.00434463	0.00456673	0.00355958	0.00395461	0.00271763
343	Asp-Phe methyl ester;Aspartame	22839-47-0	C11045	C14H18N2O5	294.122	Carboxylic acids and derivatives	295.1	120.1	+	3.06	6.71964e-05	6.19009e-05	2.49195e-05	0.000104273	1.49323e-05	1.73686e-05	8.32885e-05	0.000599811	0.00111706	0.00127119	0.000169171	0.000199251	0.000845273	0.000634764
344	5'-S-Methyl-5'-thioadenosine	2457-80-9	C00170	C11H15N5O3S	297.09	Nucleotide and its derivates	298.1	136.1	+	3.99	0.0312242	0.0310687	0.0474165	0.0309407	0.0326233	0.0199405	0.0162747	0.00234999	0.00169688	0.00226143	0.0342059	0.0330017	0.00168052	0.00513946
345	Uracil	66-22-8	C00106	C4H4N2O2	112.027	Nucleotide and its derivates	113	70	+	1.91	0.000996329	0.00176563	0.00183191	0.00190282	0.00206872	0.00165761	0.00310936	0.00498182	0.00622098	0.00577881	0.00209831	0.00216558	0.00696354	0.00209131
346	Sphingosine	123-78-4	C00319	C18H37NO2	299.282	Organonitrogen compounds	300.3	282.3	+	11.95	4.50962e-05	2.30763e-05	4.63179e-05	1.01122e-07	7.23822e-05	3.03361e-05	1.30403e-05	3.13939e-05	4.7356e-05	4.27469e-05	3.5481e-05	3.18726e-05	3.9681e-05	1.46099e-05
347	Palmitoylethanolamide	544-31-0	C16512	C18H37NO2		Carboximidic acids and derivatives	300.3	62.1	+	12.61	0.000290487	0.000318727	0.000323939	0.000275015	0.000298578	0.000212742	0.000163979	0.00299599	0.00172179	0.00047098	0.000633371	0.000370823	0.000637186	0.000840477
349	Oxymorphone	76-41-5	C08019	C17H19NO4	301.131	Phenanthrenes and derivatives	302.1	284.1	+	11.18	0.010878	0.00978677	0.0137901	0.00944508	0.00850489	0.0104475	0.0111293	0.00858011	0.00936053	0.0090708	0.00870639	0.00827125	0.00710264	0.00987775
350	Morin	480-16-0	C10105	C15H10O7	302.043	Flavonoids	303	153	+	7.71	2.10997e-05	1.20227e-05	1.52522e-05	1.21557e-05	1.50198e-05	6.99097e-06	9.87259e-06	2.59595e-05	1.01944e-05	1.39129e-05	9.06636e-05	2.81904e-05	1.0785e-05	2.06194e-05
351	Delphinidin	528-53-0	C05908	C15H10O7		Flavonoids	303	229	+	6.86	2.32017e-05	2.31083e-05	2.84749e-05	1.35869e-05	3.47937e-05	1.5531e-05	3.16479e-05	7.4876e-06	2.35767e-05	1.2063e-05	0.000249625	0.000115024	3.40978e-05	1.23229e-05
352	Robinetin	490-31-3	C10177	C15H10O7		Flavonoids	303	137	+	6.83	0.000967801	0.000554927	0.00132722	0.000429128	0.000512155	0.000495208	0.000476101	0.000174353	0.000198443	0.000279451	0.000760823	0.000597091	0.000292499	0.00029358
353	6-Hydroxykaempferol	4324-55-4	C10068	C15H10O7		Flavonoids	303	105	+	6.84	2.06829e-05	1.08864e-05	1.78924e-05	8.83601e-06	1.7826e-05	1.15406e-05	1.25878e-05	1.32105e-05	1.50805e-05	9.75342e-06	1.94286e-05	1.64043e-05	1.37e-05	2.10159e-05
354	Scopolamine	51-34-3	C01851	C17H21NO4	303.147	Alkaloids	304.2	138.1	+	6.86	0.000129301	6.96588e-05	0.000109171	4.75757e-05	6.98396e-05	6.28144e-05	3.10713e-05	2.57913e-05	2.05932e-05	3.14374e-05	5.49856e-05	3.3232e-05	1.64746e-05	1.75845e-05
355	Lupeol	545-47-1	C08628	C30H50O	426.386	Triterpenoids	427.4	109.1	+	11.9	7.54929e-05	0.000101011	0.000124094	0.000154379	8.55961e-05	8.08214e-05	0.000116205	0.000169331	0.000160298	0.000133877	9.44615e-05	0.000174137	0.000171511	0.000217769
356	Taraxasterol	1059-14-9	C08636	C30H50O		Triterpenoids	427.4	409.4	+	10.37	3.31814e-05	2.05076e-05	2.37971e-05	1.15804e-05	1.8913e-05	2.2453e-05	1.3952e-05	1.74127e-05	3.01967e-05	1.94564e-05	2.23365e-05	2.91686e-05	2.63801e-05	2.75733e-05
357	Simiarenol	1615-94-7	C17901	C30H50O		Triterpenoids	427.4	409.4	+	12.65	0.00012386	5.95429e-05	0.000152204	9.0329e-05	8.92066e-05	5.45898e-05	0.000151575	0.000276109	0.000135413	0.000121911	0.000132681	0.000131757	0.000118542	0.0001557
358	Shionone	10376-48-4	C17966	C30H50O		Triterpenoids	427.4	409.4	+	12	0.000169167	0.000114112	0.000166713	0.00013516	0.000153174	0.000135422	0.000155395	0.000174903	0.000175798	0.000208219	0.000181774	0.000162817	0.000137021	0.000224171
359	Germanicol	465-02-1	C19833	C30H50O		Triterpenoids	427.4	409.4	+	12.63	0.00012386	5.95429e-05	0.000152739	9.0329e-05	8.29281e-05	0.000104434	0.000151575	0.000152469	0.000169517	0.000104	0.000197205	0.000144225	0.000132371	0.0001557
360	6-Hydroxystigmasta-4,22-dien-3-one	36450-01-8		C29H46O2	426.35	Steroids	427.4	409.3	+	10.58	2.5829e-05	1.80179e-05	2.19631e-05	8.52594e-06	1.55233e-05	1.70374e-05	3.29127e-05	2.79441e-05	2.80589e-05	1.58032e-05	1.24436e-05	1.3309e-05	2.82698e-05	2.77165e-05
361	Cycloeucalenol	469-39-6	C02141	C30H50O	426.386	Triterpenoids	427.4	83.1	+	11.9	4.81458e-05	8.25221e-05	9.85318e-05	0.000102477	0.000114734	4.82419e-05	6.19827e-05	9.88787e-05	0.000133197	7.58347e-05	9.18821e-05	5.37792e-05	6.15186e-05	7.55446e-05
362	Adenosine 5'-monophosphate	61-19-8	C00020	C10H14N5O7P	347.063	Nucleotide and its derivates	348.1	136.1	+	1.38	0.00548739	0.00294228	0.00767745	0.00589814	0.00381134	0.00358856	0.00206515	0.000387627	0.000244308	0.000467738	0.00831388	0.00783272	0.000349519	0.000729781
363	Acetic acid m-cresyl ester	122-46-3		C9H10O2	150.068	Phenols	151.1	109.1	+	7.28	3.07953e-05	1.86157e-05	4.52634e-05	2.69727e-05	2.25506e-05	3.90879e-05	3.23937e-05	2.44672e-05	2.5081e-05	2.48639e-05	2.71715e-05	2.41429e-05	3.65716e-05	2.57189e-05
364	Perillyl aldehyde	2111-75-3	C02576	C10H14O	150.104	Prenol lipids	151.1	81.1	+	10.86	0.000142438	0.0001734	0.000166956	0.000182564	0.000176178	0.00011835	0.00015244	0.000136147	0.000129046	0.000151013	0.000179016	0.000177356	0.000146152	0.000161738
365	(R)-Menthofuran	494-90-6	C09868	C10H14O		Prenol lipids	151.1	55.1	+	5.15	0.000332778	9.7617e-05	0.000123759	0.000189248	9.14266e-05	0.000122208	0.000236886	9.75775e-05	0.000158191	0.000107888	9.35066e-05	0.000111734	0.00014788	0.00011234
120	Azelaic Acid	123-99-9	C08261	C9H16O4	188.105	Organic acids	187.1	125.1	-	6.81	5.02425e-05	4.51035e-05	6.03844e-05	4.60382e-05	9.01706e-05	7.77253e-05	7.66887e-05	5.0635e-05	4.574e-05	6.22913e-05	7.95073e-05	6.05447e-05	4.85912e-05	8.53005e-05
368	Octadecanamide	124-26-5	C13846	C18H37NO	283.288	Fatty Acyls	284.3	43.1	+	13.02	0.00277073	0.00253609	0.00289232	0.00165094	0.00304439	0.00195632	0.00436189	0.00318401	0.00296313	0.00271259	0.00293945	0.00169993	0.00242087	0.00246267
369	20-HETE	79551-86-3	C14748	C20H32O3	320.235	Fatty Acyls	321.2	91.1	+	13.28	7.5577e-05	8.16218e-05	0.000104572	0.000175616	7.92284e-05	0.000194723	0.000109082	0.000106289	8.16116e-05	8.79088e-05	0.000108686	0.000105916	0.000143005	7.50516e-05
370	Kirenol	52659-56-0		C20H34O4	338.246	Diterpenoids	321.2	81.1	+	13.16	0.000698395	0.000695903	0.000862282	0.00174354	0.000859809	0.00156649	0.000789889	0.000798776	0.000425948	0.000470614	0.000833751	0.000755933	0.00119698	0.000518205
371	Phenol	108-95-2	C00146	C6H6O	94.0419	Phenols	95	77	+	2.09	0.000201214	0.000358042	0.000362826	0.000275506	0.000281262	0.000348492	0.000151795	0.000398734	0.000995212	0.000316685	0.000601869	0.000352481	0.000619092	0.000400872
372	Acitretin	55079-83-9	D02754	C21H26O3	326.188	Miscellaneous	327.2	131.1	+	7.47	1.39811e-05	2.23823e-05	1.01345e-05	1.35283e-05	1.02737e-05	6.0421e-06	1.3582e-05	0.000114729	6.98824e-05	0.000221923	1.98073e-05	1.01063e-05	4.64093e-05	0.000230212
373	Moracin O	123702-97-6		C19H18O5	326.115	Phenols	327.1	239.1	+	9.52	1.65229e-06	3.13181e-06	4.393e-06	3.39025e-06	3.62764e-06	4.30274e-06	5.29943e-06	6.01524e-06	5.46812e-06	6.1682e-06	1.36479e-06	9.92296e-06	7.69025e-06	4.77212e-06
374	Docosahexaenoic acid	6217-54-5	C06429	C22H32O2	328.24	Fatty Acyls	329.2	93.1	+	12.6	0.000100945	7.23888e-05	9.56474e-05	4.24737e-05	4.70706e-05	4.46789e-05	5.68229e-05	9.32282e-05	8.55823e-05	0.000129846	7.09183e-05	5.42259e-05	9.13202e-05	0.000240137
375	4',5,7-Trimethoxyflavone	6938-19-8	C14985	C18H16O6	328.095	Flavonoids	329.1	107	+	13.87	1.51779e-05	1.05383e-05	2.34855e-05	2.17855e-05	1.29626e-05	1.25753e-05	3.50527e-05	1.63985e-05	2.70074e-05	2.01668e-05	1.35405e-05	1.76687e-05	1.83996e-05	1.99624e-05
376	Guaiacin	36531-08-5		C20H24O4	328.167	Lignans	329.2	297.1	+	7.54	3.65382e-06	1.07648e-06	5.56132e-06	2.85025e-06	2.38443e-06	3.84635e-06	3.4357e-06	5.77703e-06	8.88577e-06	3.07198e-06	3.0916e-06	4.56881e-06	6.45594e-06	1.08052e-06
377	Anwulignan	107534-93-0		C20H24O4		Lignans	329.2	135	+	11.6	5.7831e-05	1.62271e-05	7.3342e-05	4.54588e-05	4.44746e-05	6.47086e-05	5.16579e-05	7.87964e-05	6.80513e-05	6.63555e-05	0.000112681	4.11169e-05	5.14631e-05	6.71562e-05
378	Adenosine 2',3'-cyclic phosphate	634-01-5	C02353	C10H12N5O6P	329.053	Purine nucleotides	330.1	136.1	+	1.86	0.00138243	0.00258942	0.00182018	0.000537245	0.000186462	0.00125528	0.00174508	1.53333e-05	1.43429e-05	6.85885e-05	0.000528975	0.000333186	9.17242e-06	1.27479e-05
379	Tricin	520-32-1	C10193	C17H14O7	330.074	Flavonoids	331.1	313.1	+	9.31	3.88382e-05	5.0128e-05	7.71053e-05	5.44074e-05	5.05625e-05	4.11232e-05	4.20418e-05	6.75593e-05	7.25812e-05	7.14816e-05	6.23244e-05	6.15725e-05	4.53194e-05	4.63837e-05
380	Aurantio-obtusin	67979-25-3	C17670	C17H14O7		Anthraquinones	331.1	313.1	+	10.28	5.90429e-05	4.7226e-05	2.30434e-05	3.43518e-05	6.00894e-05	4.65584e-05	5.41286e-05	3.84324e-05	4.30785e-05	3.83911e-05	4.70733e-05	5.41243e-05	3.77054e-05	4.01284e-05
381	Picrocrocin	138-55-6	C17055	C16H26O7	330.168	Monoterpenoids	331.2	151.1	+	9.25	3.31343e-06	4.16774e-06	2.65597e-06	7.36698e-06	1.40308e-05	6.44597e-07	1.24071e-05	1.80531e-05	3.32404e-05	2.56618e-05	3.68592e-06	1.07841e-05	1.65944e-05	4.41281e-05
382	beta-Nicotinamide mononucleotide	1094-61-7	C00455	C11H15N2O8P	334.057	Nucleotide and its derivates	335.1	123.1	+	0.73	0.00122606	0.00100861	0.00188569	0.0014324	0.000583745	0.00130684	0.00104818	0.000201452	0.000111681	0.000149389	0.00144376	0.00154008	0.000276413	0.000323373
383	Cedeodarin	31076-39-8	C09770	C16H14O8	334.069	Flavonoids	335.1	139	+	11.73	4.78525e-05	2.66538e-05	1.95274e-05	1.14268e-05	3.81984e-05	4.59464e-05	7.56642e-05	8.22773e-05	5.10966e-05	9.07845e-05	0.000124931	1.39834e-05	0.000106794	0.00013046
384	ent-16beta,17-dihydroxy-9(11)-kauren-19-oic acid	55483-24-4		C20H30O4	334.214	Diterpenoids	335.2	271.2	+	7.15	1.1248e-05	4.29311e-06	1.26678e-05	5.69998e-06	1.06851e-05	1.06979e-05	4.68919e-06	8.53706e-06	5.79383e-06	1.56778e-05	1.42985e-05	5.57139e-06	2.83165e-05	1.32442e-05
385	Senecionine	130-01-8	C06176	C18H25NO5	335.173	Alkaloids	336.2	120.1	+	11.73	1.3489e-05	5.18421e-05	3.21063e-05	1.54333e-05	2.72259e-05	3.83285e-05	2.62293e-05	4.03583e-05	1.49967e-05	1.93513e-05	4.3166e-05	1.91445e-06	1.26047e-05	1.41339e-05
386	Triangularine	87340-27-0	C10410	C18H25NO5		Alkaloids	336.2	55.1	+	11.72	0.000261695	0.000367133	0.000246376	0.000526568	0.000284143	0.00105677	0.000243703	0.000226974	0.000342295	0.000250693	0.000329099	0.000528233	0.0003826	0.000152606
387	5(S)-HPETE	70968-82-0	C05356	C20H32O4	336.23	Fatty Acyls	337.2	189.2	+	11.58	6.23458e-05	4.14125e-05	2.24482e-05	1.38608e-05	3.98708e-05	2.00948e-05	2.65282e-05	1.25143e-05	3.30019e-05	2.75586e-05	1.31937e-05	1.51493e-05	8.24635e-05	3.10651e-05
388	9,10-DHOME	263399-34-4	C14828	C18H34O4	314.246	Fatty Acyls	337.2	43	+	13.3	0.000118558	0.000148123	8.70761e-05	0.000214311	0.000185844	0.000117773	0.000186826	0.000179602	0.000138376	0.000130616	0.000232628	0.000252502	0.000151647	0.00012255
389	8(R)-HPETE		C04822	C20H32O4	336.23		337.2	149.1	+	11.58	6.88619e-05	2.0794e-05	8.24271e-05	6.12467e-05	0.000125004	8.04677e-05	6.56991e-05	0.000206635	9.00788e-05	7.77714e-05	0.000106112	6.63877e-05	5.54279e-05	5.00154e-05
390	Psoralidin	18642-23-4	C10523	C20H16O5	336.1	Coumarins	337.1	55.1	+	11.8	0.00023612	0.000173582	0.00033654	0.000366195	0.000958001	0.000410393	0.000275703	0.000343715	0.000291582	0.000173848	0.000571594	0.000484003	0.000267879	0.000181193
673	Benzyl cinnamate	103-41-3		C16H14O2	238.099	Phenylpropanoids	239.1	91.1	+	4.55	2.46799e-05	1.53402e-05	1.55992e-05	2.53197e-05	3.31894e-05	7.56352e-06	2.28508e-05	3.05676e-05	3.86121e-05	2.3576e-05	1.75828e-05	4.26978e-05	8.61746e-06	2.21714e-05
392	Tabersonine	4429-63-4	C09244	C21H24N2O2	336.184	Alkaloids	337.2	305.2	+	9.78	3.3662e-06	5.43565e-07	5.11899e-07	2.39141e-06	1.04119e-07	1.92991e-06	5.26984e-07	4.98379e-06	5.22031e-07	2.77983e-06	1.43177e-06	4.64561e-06	1.22437e-05	7.85976e-06
393	Nemorensine	50906-96-2	C10353	C18H27NO5	337.189	Alkaloids	338.2	320.2	+	8.32	6.03186e-06	4.7408e-06	1.12698e-05	1.03319e-05	1.15847e-05	6.03245e-06	1.50706e-06	3.39741e-05	1.05894e-05	9.58002e-06	1.17121e-05	1.39722e-05	1.08043e-05	1.78434e-05
394	Sarracine	2492-09-3	C10383	C18H27NO5		Alkaloids	338.2	55.1	+	13.14	0.0191153	0.0154925	0.0216703	0.0392136	0.0202995	0.061671	0.0164909	0.0198807	0.0188794	0.0148469	0.0112957	0.0245812	0.0318683	0.00983762
395	3alpha,6beta-Ditigloyloxytropan-7beta-ol	7159-86-6		C18H27NO5		Alkaloids	338.2	55.1	+	13.21	0.0191153	0.0194311	0.0216703	0.0459877	0.0202995	0.061671	0.0182575	0.0198807	0.0188794	0.0231993	0.0294163	0.0245812	0.0318683	0.0137239
396	AICAR	3031-94-5	C04677	C9H15N4O8P	338.063	Imidazole ribonucleosides and ribonucleotides	339.1	110	+	13.28	0.00160678	0.00186539	0.00161812	0.00316283	0.00166326	0.0043403	0.00138976	0.00144592	0.00145914	0.00159251	0.00215811	0.00184095	0.00216754	0.00101781
397	Wighteone	51225-30-0	C10542	C20H18O5	338.115	Flavonoids	339.1	55.1	+	13.01	0.000482414	0.00241844	0.000478118	0.00749351	0.000446049	0.00814681	0.000634529	0.000765094	0.00163485	0.000621143	0.000441148	0.00205975	0.000331987	0.000628001
398	8-Geranyloxypsoralen	7437-55-0		C21H22O4	338.152	Coumarins	339.2	55.1	+	13.29	0.00347954	0.00432279	0.00395631	0.00813913	0.00365007	0.0106418	0.00333848	0.00377548	0.00368527	0.00408255	0.00439846	0.0046475	0.00587722	0.0029298
400	Bergamotine	7380-40-7	C22152	C21H22O4		Coumarins	339.2	203	+	13.03	0.00063353	0.000592299	0.000685535	0.0003475	0.000657649	0.000384093	0.000898954	0.000708476	0.000464804	0.00058105	0.000576506	0.000391831	0.000539774	0.000421593
401	Methyl tanshinonate	18887-19-9		C20H18O5	338.115	Diterpenoids	339.1	171.1	+	11.43	2.01969e-05	2.1671e-05	1.97191e-05	3.21702e-05	2.83188e-05	4.13756e-05	2.15865e-05	2.25973e-05	2.13808e-05	2.12545e-05	4.46735e-05	2.01963e-05	2.22666e-05	4.36332e-05
402	Hypoxanthine	68-94-0	C00262	C5H4N4O	136.039	Nucleotide and its derivates	137	55	+	2.67	9.14402e-05	0.000142542	0.000104053	0.000159704	0.000689625	0.000212645	0.000223653	0.000117568	0.000178821	0.000278158	0.000210265	0.000102779	0.000175699	0.000399418
403	Myrcene	123-35-3	C06074	C10H16	136.125	Monoterpenoids	137.1	53	+	11.74	6.3683e-05	5.54354e-05	9.14177e-05	0.000105318	9.50198e-05	9.03382e-05	8.19418e-05	7.45526e-05	9.90502e-05	0.000102937	5.32976e-05	9.37544e-05	0.000109047	0.000138818
404	3-Methylsalicylaldehyde	824-42-0	C14087	C8H8O2	136.052		137.1	119	+	10.56	2.84745e-05	2.81505e-05	6.73457e-05	4.07829e-05	3.09396e-05	4.96964e-05	2.36844e-05	5.73722e-05	4.07967e-05	3.25881e-05	2.70976e-05	2.32139e-05	2.21152e-05	2.98956e-05
405	Phenyl acetate	122-79-2	C00548	C8H8O2		Phenol esters	137.1	95	+	10.56	0.000118915	0.000101516	0.000117703	0.00010063	0.000140223	0.000107887	8.31693e-05	0.00013683	9.89835e-05	7.3593e-05	0.000133437	9.11542e-05	0.000103946	9.43264e-05
406	N,N-Dimethyl-1,4-phenylenediamine	99-98-9	C04203	C8H12N2	136.1		137.1	120.1	+	2.56	4.16061e-05	5.25994e-05	0.000105522	8.79553e-05	0.000225313	6.09179e-05	7.22874e-05	3.72316e-05	4.33746e-05	3.24422e-05	5.43917e-05	5.50587e-05	0.000108758	2.35288e-05
407	Chrysophanol;Chrysophanic acid; Chrysophanol	481-74-3	C10315	C15H10O4	254.058	Anthraquinones	255.1	152.1	+	7.46	1.53546e-05	2.34679e-05	1.10936e-05	1.23539e-05	1.21175e-05	9.17366e-06	8.83059e-06	1.87118e-05	1.8269e-05	2.25182e-05	1.34101e-05	1.19052e-05	2.89999e-05	2.39928e-05
408	Daidzein	486-66-8	C10208	C15H10O4		Flavonoids	255.1	91.1	+	8.5	4.82278e-05	4.45548e-05	5.2159e-05	2.39462e-05	5.8638e-05	3.81816e-05	3.48763e-05	6.91001e-05	7.53689e-05	8.68514e-05	5.22646e-05	3.51666e-05	5.74702e-05	7.06007e-05
409	S-(Phenylacetothiohydroximoyl)-L-cysteine		C17237	C11H14N2O3S	254.073		255.1	91.1	+	11.56	9.71531e-05	0.000107697	0.000184392	9.63948e-05	0.000134793	0.000139295	0.00015145	0.000152468	0.000171437	0.000141755	0.000166375	0.000132183	0.000174001	0.000178676
410	4',7-Dihydroxyflavone	2196-14-7	C12123	C15H10O4	254.058	Flavonoids	255.1	213.1	+	7.69	7.59793e-06	1.34134e-05	1.40703e-05	1.87951e-05	6.47864e-06	1.18946e-05	3.5041e-06	6.37239e-06	6.43085e-06	9.07396e-06	1.02821e-05	1.02541e-05	1.26496e-05	1.44361e-05
411	Erucic acid	112-86-7	C08316	C22H42O2	338.318	Fatty Acyls	339.3	57.1	+	13.28	0.00553491	0.00676765	0.00467421	0.0105347	0.00619478	0.0140183	0.00491148	0.00595772	0.00638347	0.00597442	0.00758056	0.00598711	0.00907896	0.00350742
412	5,6-DHET	213382-49-1	C14772	C20H34O4	338.246	Fatty Acyls	339.3	303.2	+	13.03	0.000122433	7.64795e-05	0.000141957	0.000119696	0.000113286	4.57429e-05	0.000150375	0.000244307	0.000220474	0.000155419	0.00019522	0.000147208	0.000174327	0.000174705
413	Sterebin E	114343-74-7		C20H34O4		Diterpenoids	339.3	303.2	+	13.19	6.08119e-05	0.000101328	2.6865e-05	1.93862e-05	7.89439e-05	6.17181e-05	0.00011681	0.000151854	2.73467e-05	0.000120638	0.000215287	7.4997e-05	2.91949e-05	0.00017135
414	8,9-DiHETrE	192461-96-4	C14773	C20H34O4		Fatty Acyls	339.3	95.1	+	13.03	0.00554796	0.00562331	0.00692312	0.00492657	0.00682232	0.0140264	0.0067453	0.00777453	0.00698992	0.00697805	0.00731937	0.00384811	0.00602013	0.00502538
415	Galactinol	3687-64-7	C01235	C12H22O11	342.116	Organooxygen compounds	343.1	181.1	+	2.79	4.53927e-05	3.44834e-05	7.24958e-05	1.9827e-05	2.40666e-05	4.04366e-05	6.70812e-05	2.35573e-05	1.73744e-05	1.45067e-05	2.32907e-05	5.18356e-05	1.59547e-05	1.8659e-05
416	4',5,6,7-Tetramethoxyflavone;5,6,7-trimethoxy-2-(4-methoxyphenyl)chromen-4-one	1168-42-9	C14472	C19H18O6	342.11	Flavonoids	343.1	107	+	11.66	0.000134661	9.04613e-05	0.00012713	5.88163e-05	6.14449e-05	0.000124678	0.000202087	0.000121557	0.00011631	4.63905e-05	0.000145936	0.000107737	7.05876e-05	4.17746e-05
417	Guggulsterone E&Z	95975-55-6		C22H30O3	342.219	Steroids	343.2	325.2	+	11.08	7.12818e-06	2.70101e-05	2.16647e-05	2.09978e-05	3.85076e-05	2.11732e-05	1.35025e-05	4.18377e-05	2.63285e-05	1.8722e-05	2.0704e-05	3.23175e-05	2.26321e-05	1.95033e-05
418	1-O-Caffeoylglucose	14364-08-0	C10433	C15H18O9	342.095	Carbohydrates	343.1	163	+	4.92	8.00367e-05	5.48593e-05	4.38126e-05	5.34483e-05	5.87755e-05	4.67557e-05	5.37947e-05	2.00058e-05	1.78846e-05	2.97509e-05	5.64007e-05	3.95923e-05	3.62212e-05	2.45207e-05
419	beta-Lactose	5965-66-2	C01970	C12H22O11	342.116	Carbohydrates	343.1	163.1	+	4.57	0.000140216	0.000148956	0.000327149	9.85155e-05	4.28541e-05	0.000272435	9.92095e-05	1.21188e-05	1.8867e-05	2.01318e-05	0.000488011	0.000350051	3.42948e-05	2.43703e-05
420	Guanosine 3',5'-cyclic monophosphate	7665-99-8	C00942	C10H12N5O7P	345.047	Nucleotide and its derivates	346.1	152.1	+	2.26	0.00127258	0.00285511	0.00159429	0.000644879	0.000198554	0.00123764	0.00166141	8.87215e-05	8.61891e-05	0.000131612	0.000572417	0.000406144	4.91432e-05	3.98571e-05
901	beta-Asarone	5273-86-9	C10430	C12H16O3	208.11	Phenylpropanoids	209.1	41	+	4.94	0.0404947	0.0153983	0.0538501	0.0068985	0.0144001	0.0175798	0.00790139	9.51717e-05	7.79282e-05	8.77995e-05	0.0436023	0.0137489	9.82785e-05	0.000123496
614	Caffeic acid	331-39-5	C01481	C9H8O4	180.042	Phenylpropanoids	181	163	+	4.44	0.00234523	0.00174502	0.00203791	0.000649571	0.000924857	0.00118113	0.000810977	6.67486e-06	2.56491e-05	1.79167e-05	0.001545	0.0011023	9.22857e-06	1.42156e-05
423	Trioxilin A3		C14809	C20H34O5	354.241	Fatty Acyls	355.2	319.2	+	10.97	1.22125e-05	9.41473e-06	8.86223e-06	9.66367e-06	1.74333e-05	1.14715e-05	3.14609e-06	1.02464e-05	9.18999e-06	1.47171e-05	1.49973e-05	2.19816e-05	1.88517e-05	2.15008e-05
425	Notopterol	88206-46-6	C17499	C21H22O5	354.147	Coumarins	355.2	55.1	+	11.94	0.000107841	7.47304e-05	9.80285e-05	9.93348e-05	9.00121e-05	8.96311e-05	0.00010503	0.000346676	0.000153534	0.000156961	9.76818e-05	7.23659e-05	0.00010585	0.000175003
427	Sesamin	607-80-7	C10882	C20H18O6	354.11	Lignans	355.1	135	+	10.09	3.39813e-05	2.03473e-05	3.28159e-05	3.15301e-05	2.22117e-05	1.75817e-05	2.89487e-05	1.23254e-05	1.08993e-05	6.74504e-06	6.58657e-05	3.93447e-05	1.13919e-05	3.69796e-06
428	(-)-Hinokinin	26543-89-5	C10627	C20H18O6		Lignans	355.1	135	+	10.96	6.71446e-05	6.14048e-05	3.34164e-05	2.10774e-05	2.09525e-05	3.12101e-05	3.17362e-05	3.49595e-05	3.3221e-05	3.2258e-05	4.42258e-05	2.01919e-05	2.31292e-05	3.74455e-05
421	Chlorogenic acid	327-97-9;202650-88-2	C00852	C16H18O9	354.095	Phenylpropanoids	355.1	163	+	5.27	5.23914e-06	3.62476e-06	1.25549e-05	3.74879e-05	1.54979e-05	1.07099e-05	7.83388e-06	8.53914e-06	4.96246e-06	1.21819e-05	4.78732e-05	3.26785e-05	9.74653e-06	1.00468e-05
1013	Cinnamyl cinnamate	122-69-0		C18H16O2	264.115	Phenylpropanoids	265.1	117.1	+	4.26	3.05259e-05	1.65852e-05	1.37284e-05	1.10079e-05	2.68664e-05	2.83312e-05	3.09939e-05	1.0922e-05	1.39159e-05	2.29825e-05	2.78137e-05	1.79747e-05	8.8766e-06	1.15719e-05
432	Fucosterol	17605-67-3	C08817	C29H48O	412.371	Steroids	413.4	353.3	+	12.08	0.000249148	0.000182244	0.000271726	0.000281291	0.000230501	0.000227345	0.000309338	0.000303013	0.000345159	0.000268484	0.000243691	0.000344576	0.000334716	0.00028841
433	Sitostenone	1058-61-3		C29H48O		Steroids and steroid derivatives	413.4	109.1	+	13.71	9.44645e-05	5.14408e-05	8.13432e-05	6.19773e-05	5.20045e-05	9.23819e-05	8.9538e-05	0.000109043	7.21015e-05	9.07953e-05	6.60739e-05	9.59221e-05	0.000121063	7.77447e-05
434	Adenosine 3',5'-diphosphate	1053-73-2	C00054	C10H15N5O10P2	427.029	Purine nucleotides	428	136.1	+	11.89	2.12533e-05	1.79656e-05	7.72528e-06	3.03536e-05	2.38442e-05	2.09689e-05	1.52992e-05	9.18056e-06	1.43596e-05	7.67973e-06	1.96007e-05	2.73912e-05	1.28778e-05	8.82727e-06
435	4-Hydroxybenzaldehyde	123-08-0	C00633	C7H6O2	122.037	Phenols	123	77	+	1.91	0.00206327	0.0028415	0.00295461	0.00351059	0.00325616	0.00319858	0.00331501	0.00478562	0.0109747	0.00670593	0.00735366	0.00351409	0.00868953	0.00656751
436	Erythritol	149-32-6	C00503	C4H10O4	122.058	Miscellaneous	123.1	43	+	6.17	0.000132665	7.09153e-05	6.72319e-05	7.55152e-05	8.17704e-05	6.62281e-05	9.01111e-05	0.000107622	8.50291e-05	0.000150826	9.31057e-05	5.83702e-05	7.99977e-05	9.54871e-05
437	Nicotinamide	98-92-0	C00153	C6H6N2O	122.048	Alkaloids	123.1	80.1	+	1.01	0.00163683	0.00168329	0.00324783	0.0019707	0.0027198	0.00466087	0.0093767	0.000315259	0.000384559	0.000346872	0.00184415	0.00146313	0.00053058	0.00206947
438	3-Ethylphenol	620-17-7	C14386	C8H10O	122.073	Phenols	123.1	79.1	+	10.56	0.000354028	0.00025242	0.000394955	0.000360671	0.000446608	0.000554113	0.000399117	0.000431308	0.000340573	0.000514297	0.000309889	0.000351556	0.0004313	0.000736146
439	2,4-Dimethylphenol	105-67-9	C14582	C8H10O		Phenols	123.1	65	+	10.56	4.26704e-05	5.5037e-05	5.41395e-05	8.67482e-05	5.09295e-05	5.46368e-05	5.59473e-05	5.80749e-05	6.58578e-05	6.028e-05	5.73442e-05	5.92037e-05	4.69558e-05	7.76565e-05
440	13(S)-HPOT	67597-26-6	C04785	C18H30O4	310.214	Fatty acyls	311.2	69.1	+	11.47	0.000396349	0.00038977	0.00046586	0.000432759	0.000379842	0.000268234	0.000384092	0.000494254	0.000531808	0.00047072	0.000478675	0.000545898	0.000509579	0.000390967
441	Cannabinol	521-35-7	C07580	C21H26O2	310.193	Phenols	311.2	91.1	+	11.75	0.000128928	8.79535e-05	0.000119851	0.000351232	0.000284405	0.000104824	6.93194e-05	0.000348223	0.000471316	0.000384977	0.000495866	0.000362624	0.000355268	0.000203432
442	Tabernanthine	83-94-3	C09274	C20H26N2O	310.205	Alkaloids	311.2	138.1	+	3.79	6.09283e-06	1.07375e-05	5.22089e-06	1.92922e-06	1.91352e-06	3.47975e-06	9.54199e-06	1.02824e-05	6.32504e-06	8.08689e-06	5.04891e-06	2.47068e-06	6.93272e-06	1.31654e-05
444	Moracin C	69120-06-5		C19H18O4	310.121	Phenols	311.1	55.1	+	13.99	0.000744683	0.0010883	0.00338746	0.000761666	0.00161429	0.00106609	0.00192167	0.00143323	0.00176096	0.00501208	0.00147636	0.000795902	0.00113229	0.00304071
445	Sterebin A	107647-14-3		C18H30O4	310.214	Diterpenoids	311.2	293.2	+	11.75	0.000555155	0.000457085	0.00121947	0.0050926	0.00319665	0.000418009	0.00057822	0.00249293	0.00189599	0.00228699	0.00752701	0.00519461	0.00156228	0.000821303
446	Valechlorine	51771-49-4		C22H31ClO8	458.171	Iridoids	459.2	85.1	+	0.63	0.000325632	0.000431133	0.000469994	0.000709257	0.000131798	0.000438286	0.000607635	0.00132896	0.00125232	0.00115861	0.00036668	0.000562639	0.00168728	0.000635727
447	cis-Gondoic acid	5561-99-9	C16526	C20H38O2	310.287	Lipids	311.3	57.1	+	13.4	0.000181915	8.93401e-05	0.000474705	0.000104132	0.000230642	0.000213987	0.000363613	0.000200368	0.00113972	0.00161295	0.000759919	0.000207975	0.000221455	0.0014453
455	cis-Aconitic acid	499-12-7;585-84-2	C00417	C6H6O6	174.016	Organic acids and derivatives	175	69	+	1.46	0.0103926	0.00958897	0.0113687	0.00927476	0.00835155	0.00901227	0.00802507	0.00782527	0.00955161	0.00654999	0.0109005	0.00909173	0.01068	0.00827435
449	4-Hydroxybutanoic acid	591-81-1	C00989	C4H8O3	104.047	Fatty Acyls	105.1	87	+	0.64	5.66314e-05	6.03129e-05	3.54437e-05	3.88696e-05	7.9351e-05	3.42065e-05	5.28161e-05	4.6918e-05	7.53373e-05	4.17776e-05	4.396e-05	5.70181e-05	5.04594e-05	4.0821e-05
450	12,13-DHOME		C14829	C18H34O4	314.246	Fatty Acyls	315.3	71.1	+	11.88	0.00113195	0.000568079	0.00103915	0.000717292	0.00284247	0.00140411	0.000481344	0.000933308	0.000614518	0.000897652	0.000639571	0.00182338	0.000531462	0.00131036
451	Maltotriose	1109-28-0	C01835	C18H32O16	504.169	Organooxygen compounds	527.2	365.1	+	1.23	0.000630547	0.000331076	0.000700144	0.00026542	0.00125588	0.00156524	0.00399468	9.86573e-05	1.8055e-05	2.80708e-05	0.000429426	0.000357957	3.52698e-05	6.21806e-05
452	1-Kestose	470-69-9	C03661	C18H32O16		Organooxygen compounds	527.2	203.1	+	0.74	3.34671e-05	1.13938e-05	2.65115e-05	6.34597e-06	0.00021281	0.000154112	0.000219066	1.52885e-06	4.05219e-06	9.68767e-08	1.80068e-05	3.0095e-05	1.01091e-07	9.64126e-08
453	Physalin A	23027-91-0		C28H30O10	526.184	Steroids and steroid derivatives	527.2	509.2	+	12.1	6.2913e-05	9.10718e-05	0.00011329	0.000114608	8.26274e-05	0.000124566	0.000142867	0.000188582	0.000143831	0.000119502	0.000106893	0.000183109	0.000111431	9.52289e-05
454	Physalin G	76045-38-0		C28H30O10		Steroids and steroid derivatives	527.2	509.2	+	12.17	6.2913e-05	9.54917e-05	0.000133577	0.000105358	8.51151e-05	0.000141227	0.000134028	0.000170598	0.000109274	0.000110325	0.000106893	0.000108422	0.000108361	9.40609e-05
288	Coniferylaldehyde	458-36-6	C02666	C10H10O3	178.063	Phenylpropanoids	179.1	91.1	+	6.78	0.0053517	0.00261106	0.0031056	0.000993099	0.00107167	0.000467639	0.000295841	0.00530271	0.00278461	0.00262818	0.00535819	0.00404764	0.00204062	0.00123834
456	2-Isopropyl-3-oxosuccinate		C04236	C7H10O5	174.053	Keto acids and derivatives	175.1	129.1	+	0.8	3.08313e-05	3.17574e-05	2.5734e-05	2.53746e-05	4.09849e-05	3.79658e-05	3.54332e-05	3.06238e-05	3.31747e-05	4.73844e-05	3.89139e-05	2.09898e-05	3.73995e-05	3.38765e-05
457	Juglone	481-39-0	C03840	C10H6O3	174.032	Quinones	175	147	+	8.74	2.78843e-05	5.2176e-05	3.39406e-05	5.78108e-05	3.19146e-05	4.84429e-05	2.88976e-05	4.20335e-05	4.86322e-05	3.89275e-05	2.85003e-05	4.27298e-05	3.14263e-05	2.90399e-05
458	L-Theanine	3081-61-6	C01047	C7H14N2O3	174.1	Amino acid and derivatives	175.1	84	+	0.85	0.000111489	6.29888e-05	0.000111084	7.51131e-05	8.26918e-05	9.87626e-05	0.000138044	0.000181789	0.00014063	0.000165497	0.000185664	8.24151e-05	0.000232102	0.000245694
459	Traumatic acid	6402-36-4	C16308	C12H20O4	228.136	Fatty Acyls	229.1	81.1	+	8.39	4.18093e-05	4.54763e-05	7.28029e-05	7.3688e-05	0.000134902	5.92578e-05	4.16542e-05	0.000240667	0.000280147	0.000244171	8.87481e-05	6.67073e-05	0.000176353	0.000246728
460	Canthaxanthin	514-78-3	C08583	C40H52O2	564.397	Prenol lipids	565.4	203.1	+	12.82	4.83498e-05	3.08492e-05	7.04208e-05	2.44154e-05	3.08004e-05	3.95424e-05	4.14317e-05	2.98718e-05	2.8622e-05	1.61315e-05	3.28659e-05	3.03256e-05	4.28878e-05	3.14208e-05
461	Leukotriene F4	83851-42-7	C06462	C28H44N2O8S	568.282	Fatty Acyls	569.3	189.2	+	11.17	6.17868e-05	7.25792e-05	4.56924e-05	1.94314e-05	1.59315e-05	4.87117e-05	4.39298e-05	0.000168458	6.6153e-05	0.000168595	1.02797e-07	1.23126e-05	9.6307e-05	8.45287e-05
462	Narirutin	14259-46-2	C09793	C27H32O14	580.179	Flavonoids	581.2	255.1	+	11.92	1.13232e-05	1.92108e-05	2.4647e-05	2.82868e-05	1.20223e-05	2.57319e-05	3.36408e-05	1.4506e-05	7.86428e-06	2.00968e-05	3.27089e-05	4.03756e-05	3.38211e-05	5.36924e-05
463	Mulberrofuran C	77996-04-4	C08928	C34H28O9	580.173	Phenols	581.2	137	+	12.81	3.16256e-05	5.40035e-05	1.95995e-05	2.25383e-05	4.68287e-05	2.48639e-05	7.80103e-05	0.000208745	3.17141e-05	9.37671e-05	2.30302e-05	3.0946e-05	3.94472e-05	0.000189281
464	Acanthoside B	7374-79-0	C10890	C28H36O13	580.216	Lignans	581.2	419.2	+	6.51	1.28272e-05	9.85224e-06	2.41472e-05	1.01546e-05	1.75531e-05	2.14471e-06	1.42671e-05	1.56852e-05	1.03301e-05	3.95398e-06	6.55791e-06	1.20949e-05	1.13777e-06	7.14772e-06
465	Karanjin	521-88-0		C18H12O4	292.074	Flavonoids	293.1	105	+	11.67	0.00246404	0.00133087	0.00427094	0.00490211	0.00385594	0.000682164	0.00112471	0.00443234	0.00446824	0.00526871	0.00498991	0.00510898	0.00694347	0.00347844
467	12-OPDA	85551-10-6	C01226	C18H28O3	292.204		293.2	275.2	+	11.4	8.2566e-05	5.07519e-05	0.000121075	0.000423749	0.000600316	3.5919e-05	8.60777e-05	0.000101418	8.75738e-05	0.00011024	0.000188561	0.000179121	0.000196049	9.68024e-05
468	Prostaglandin I2	35121-78-9	C01312	C20H32O5	352.225	Fatty Acyls	353.2	317.2	+	9.39	2.05888e-06	3.51958e-06	2.48118e-06	1.60624e-06	3.59229e-06	6.18459e-07	3.37978e-06	8.5948e-05	4.85791e-05	6.93811e-05	9.3255e-06	8.14849e-06	2.89972e-05	6.03812e-05
469	Lansiumarin A	205115-73-7		C21H20O5	352.131	Coumarins	353.1	69	+	11.65	0.0002168	0.000268849	0.000266913	0.000127071	6.80096e-05	0.000149765	0.000155704	0.000390389	0.000231306	0.000415833	0.000126168	0.000129208	7.05829e-05	0.000257992
470	(13E)-11a-Hydroxy-9,15-dioxoprost-13-enoic acid	22973-19-9	C04654	C20H32O5	352.225	Fatty Acyls	353.2	335.2	+	11.44	5.89023e-05	8.17232e-05	8.11241e-05	4.91978e-05	0.000102601	7.76962e-05	7.01581e-05	0.00014752	8.50774e-05	0.000113611	0.000104406	8.34127e-05	7.98935e-05	8.30485e-05
471	4-O-alpha-D-Galactopyranuronosyl-D-galacturonic acid	5894-59-7	C02273	C12H18O13	370.075	Organooxygen compounds	353.1	97	+	11.43	0.000196831	0.000257492	0.000217616	0.000111047	0.000127996	0.000134653	0.000104466	0.000293494	0.000234622	0.000103275	9.15462e-05	7.8702e-05	7.55067e-05	0.000157991
473	Daphnoretin	2034-69-7	C09216	C19H12O7	352.058	Coumarins	353.1	163	+	11.45	0.000255149	0.00040671	0.00083048	0.000101032	0.000325934	0.000381633	0.000250593	0.000431555	0.00039131	0.000201136	0.000222429	0.000224377	0.000117682	0.000247119
475	Perakine	4382-56-3	C19932	C21H22N2O3	350.163	Alkaloids	351.2	291.1	+	7.19	8.74671e-06	8.00666e-06	1.10818e-05	5.69385e-06	1.44584e-05	4.72192e-06	3.23794e-06	1.86592e-05	9.18194e-06	1.82996e-05	9.33276e-06	5.29419e-06	1.15878e-05	1.48722e-05
478	Geniposide	24512-63-8	C09781	C17H24O10	388.137	Iridoids	389.1	209.1	+	5.14	4.36998e-05	4.7907e-05	0.000105181	5.43798e-05	6.88524e-05	0.000133111	0.00020768	4.35339e-06	8.39769e-06	2.59609e-05	0.00014672	3.24684e-05	7.08297e-05	4.87328e-05
479	Trachelogenin	34209-69-3	C10891	C21H24O7	388.152	Lignans	389.2	137.1	+	5	2.7909e-05	2.25332e-05	4.63313e-05	3.5259e-05	4.85319e-05	6.09612e-05	7.19376e-05	8.27961e-06	1.17628e-05	1.31062e-05	2.22498e-05	3.20711e-05	2.72431e-05	3.00784e-05
480	5-Hydroxytryptophan	56-69-9	C01017	C11H12N2O3	220.085	Alkaloids	221.1	175.1	+	10.88	1.62601e-05	1.8702e-05	2.73439e-05	5.06579e-05	3.10128e-05	2.77387e-05	1.5219e-05	4.23098e-05	3.34053e-05	2.74811e-05	2.20667e-05	1.69413e-05	1.36806e-05	4.13791e-05
481	Precocene II	644-06-4	C09018	C13H16O3	220.11	Phenols	221.1	165.1	+	10.7	5.21955e-05	6.09103e-05	2.69245e-05	4.79334e-05	4.30737e-05	4.32269e-05	9.04977e-05	5.21224e-05	3.89662e-05	6.35396e-05	5.2603e-05	3.79702e-05	4.58528e-05	2.89225e-05
483	L-Nicotine	54-11-5	C00745	C10H14N2	162.116	Alkaloids	163.1	130.1	+	2.29	8.33649e-05	4.68893e-05	4.0763e-05	9.06241e-05	0.000134096	6.42094e-05	5.92067e-05	5.20939e-05	6.67358e-05	7.93782e-05	7.58265e-05	7.66698e-05	6.24635e-05	3.9821e-05
484	Anabasine	494-52-0;13078-04-1	C06180;C11357	C10H14N2		Alkaloids	163.1	118.1	+	2.87	1.81662e-05	3.28237e-05	2.43092e-05	1.73177e-05	5.88382e-05	3.7687e-05	5.63202e-05	2.25658e-05	2.03809e-05	3.03899e-05	3.41197e-05	2.26858e-05	4.25528e-05	5.89979e-05
485	Safrole	94-59-7	C10490	C10H10O2	162.068	Benzodioxoles	163.1	122	+	12.26	9.89554e-05	8.34934e-05	0.000120915	0.000124852	0.000193149	0.000109546	0.000126233	0.000138251	0.00013877	9.47338e-05	0.000147524	0.00012248	0.000169684	0.000112989
109	Creatine Phosphate	67-07-2	C02305	C4H10N3O5P	211.036	Organic acids	210	79	-	0.68	0.0003778	0.000281204	0.000526297	0.000163745	0.000220341	0.000265008	0.00026802	0.000112261	7.42799e-05	0.000107348	0.000515737	0.000404386	0.000107492	0.000107085
487	Allicin	539-86-6	C07600	C6H10OS2	162.017	Miscellaneous	163	41	+	10.57	8.35405e-05	0.00010138	9.14234e-05	6.70955e-05	5.56119e-05	7.94349e-05	6.931e-05	0.000109137	0.000103891	6.95544e-05	4.58414e-05	0.000103826	4.0937e-05	5.69023e-05
708	C-Veratroylglycol	168293-10-5		C10H12O5	212.068	Phenylpropanoids	213.1	123	+	3.47	0.000812626	0.000382365	6.32148e-05	2.47027e-05	0.00017009	0.000154105	0.000146651	1.46115e-05	8.35204e-06	1.38516e-05	0.000277907	6.11772e-05	1.52383e-05	8.41817e-06
489	1-Octacosanol	557-61-9	C08387	C28H58O	410.449	Miscellaneous	411.5	393.4	+	13.2	0.000561931	0.000782635	0.000658255	0.0014831	0.000853559	0.00196924	0.000604419	0.000765859	0.00105176	0.00064728	0.000683379	0.000989983	0.00101559	0.000527915
490	N-Acetyl-5-hydroxytryptamine	1210-83-9	C00978	C12H14N2O2	218.106	Tryptamine derivatives	219.1	160.1	+	11.12	6.32704e-05	5.06556e-05	5.88405e-05	5.62661e-05	6.20979e-05	4.90335e-05	3.51269e-05	4.92541e-05	5.27308e-05	3.49183e-05	5.77221e-05	4.42558e-05	4.01715e-05	7.26184e-05
491	alpha-Cyperone	473-08-5	C17090	C15H22O	218.167	Sesquiterpenoids	219.2	67.1	+	12.2	0.000227134	0.000205986	0.000273099	0.000211375	0.000303113	0.000260316	0.000208948	0.000252788	0.000184314	0.000184813	0.000178282	0.000143495	0.000178531	0.000320477
492	Capsidiol	37208-05-2	C09627	C15H24O2	236.178	Prenol lipids	219.2	135.1	+	9.52	6.5371e-05	6.262e-05	6.36003e-05	6.23336e-05	7.45263e-05	4.88297e-05	6.74338e-05	9.16991e-05	9.93992e-05	0.000107895	8.63923e-05	7.5562e-05	9.55237e-05	5.50026e-05
493	4-Methylumbelliferyl acetate	2747-05-9	C03837	C12H10O4	218.058	Coumarins	219.1	159	+	10.06	6.75091e-05	6.5345e-05	5.95329e-05	6.26268e-05	5.78249e-05	3.81417e-05	6.31185e-05	7.52747e-05	5.41177e-05	6.14087e-05	4.57159e-05	8.90807e-05	9.52725e-05	4.23753e-05
494	Baldrinal	18234-46-3	C16811	C12H10O4		Miscellaneous	219.1	159	+	8.35	8.47064e-05	8.66426e-05	8.99631e-05	8.616e-05	7.89967e-05	4.45088e-05	7.30103e-05	8.18454e-05	0.000110622	0.000114429	7.19496e-05	4.98493e-05	8.68555e-05	0.000118687
495	Cyperotundone		C17501	C15H22O	218.167	Prenol lipids	219.2	147.1	+	11.13	0.00013395	0.000127505	0.000128183	0.000184457	0.000140336	0.000198988	0.000141809	0.000174266	0.000204407	0.000209139	0.000177559	0.000151521	0.000235036	0.000126351
496	Nerylacetate	141-12-8		C12H20O2	196.146	Monoterpenoids	219.1	81.1	+	8.37	0.000158606	0.000114121	0.000178582	0.00012796	0.000188099	0.000200383	0.000166392	0.000177212	0.000173857	0.000200576	0.00021464	0.0001031	0.000128989	0.000193081
497	Astaxanthin	7542-45-2;472-61-7	C08580	C40H52O4	596.387	Miscellaneous	597.4	147.1	+	13.56	0.000207319	0.000257866	5.46373e-05	0.000129011	0.000145907	0.000228979	7.49753e-05	8.64974e-05	0.00035186	0.000117263	0.000111683	0.000335519	0.000330029	6.82425e-05
498	Hesperidin	520-26-3	C09755	C28H34O15	610.19	Flavonoids	611.2	303.1	+	6.81	0.00121947	0.000674503	0.000716938	0.000305912	0.000339384	0.000528303	0.000587838	0.000345957	0.000160476	0.000253901	0.000465089	8.09634e-05	0.000270391	0.000273552
499	Neohesperidin	13241-33-3	C09806	C28H34O15		Flavonoids	611.2	303.1	+	6.77	0.00121947	0.000674503	0.000716938	0.000416672	0.000462528	0.000528303	0.000587838	0.000345957	0.000307015	0.000394906	0.000465089	0.000417514	0.000270391	0.000354653
500	Quercetin 3-O-neohesperidoside	32453-36-4		C27H30O16	610.153	Flavonoids	611.2	303.1	+	6.59	0.00126452	0.000362878	0.000400599	0.000241797	0.000393957	0.000286985	0.000528434	0.000282707	0.000118325	0.000394906	0.000480135	0.000417514	0.000270391	0.000387418
501	Etoposide	33419-42-0	C01576	C29H32O13	588.184	Lignans	611.2	405.1	+	12.8	2.77443e-06	1.21242e-05	7.64964e-06	1.01122e-07	6.64116e-06	6.19391e-06	1.84506e-05	2.99275e-06	1.97302e-05	6.02394e-06	1.51323e-05	1.90327e-05	5.10301e-06	1.06537e-05
502	Fucoxanthin	3351-86-8	C08596	C42H58O6	658.423	Miscellaneous	659.4	109.1	+	12.49	8.58232e-06	1.29529e-05	1.35355e-05	8.63824e-06	6.57405e-06	2.60847e-05	5.72714e-05	1.74925e-05	3.46745e-05	2.52064e-05	2.09118e-05	1.18752e-05	9.02717e-06	4.6237e-05
503	Sucrose	57-50-1	C00089	C12H22O11	342.116	Carbohydrates	365.1	203.1	+	0.89	0.0168289	0.0170266	0.0267875	0.0176659	0.0718264	0.0627432	0.0527167	0.000296194	0.000288137	0.000615373	0.0241624	0.0182015	0.000277046	0.000363627
504	Turanose	547-25-1	C19636	C12H22O11		Fatty Acyls	365.1	203.1	+	0.79	0.0196042	0.0138883	0.0247772	0.0174317	0.0618921	0.0395169	0.0294117	0.000440998	0.000336962	0.000646936	0.0165755	0.0189687	0.000746285	0.000453183
505	Lactulose	4618-18-2	C07064	C12H22O11		Organooxygen compounds	365.1	203.1	+	0.77	0.0196042	0.0138883	0.0247772	0.0174317	0.0618921	0.0395169	0.0294117	0.000440998	0.000336962	0.000646936	0.0165755	0.0189687	0.000746285	0.000453183
506	Phorbol	17673-25-5	C09155	C20H28O6	364.189	Diterpenoids	365.2	329.2	+	11.91	4.0492e-06	1.83841e-06	1.06068e-07	1.01122e-07	1.09099e-05	5.59335e-06	7.68497e-06	5.80751e-05	7.03732e-06	2.39013e-05	1.02797e-07	9.64075e-06	4.56701e-05	3.91217e-05
507	(S)-10-Hydroxycamptothecin	19685-09-7	C17939	C20H16N2O5	364.106	Alkaloids	365.1	321.1	+	8.04	3.09742e-06	9.29511e-08	1.06068e-07	1.01122e-07	7.70006e-07	5.10581e-06	7.4063e-07	5.97843e-05	3.16807e-05	2.66894e-05	1.46814e-06	4.04504e-06	9.61167e-06	3.75922e-05
508	Prephenate	126-49-8	C00254	C10H10O6	226.048	Keto acids and derivatives	227.1	163	+	2.24	6.35183e-06	3.24033e-06	7.75833e-06	6.38299e-06	9.63858e-06	1.66982e-06	6.2731e-06	4.89538e-06	6.82705e-06	6.31165e-06	4.45501e-06	5.19646e-06	2.97032e-06	9.61752e-06
509	Genipin	6902-77-8	C09780	C11H14O5	226.084	Iridoids	227.1	149.1	+	4.85	0.000175085	0.000258083	4.99535e-05	0.00017601	0.000242573	4.52304e-05	6.95915e-05	6.93787e-05	3.82507e-05	5.54188e-05	0.000195903	8.35452e-05	3.27483e-05	4.28404e-05
510	Myristoleic acid	544-64-9	C08322	C14H26O2	226.193	Lipids	227.2	69.1	+	4.96	0.0001507	9.53553e-05	0.000123513	8.33476e-05	9.88503e-05	0.000111066	0.000118293	4.62539e-05	9.4625e-05	8.8643e-05	8.33066e-05	9.25018e-05	0.000103964	7.15296e-05
511	Deoxylapachol	3568-90-9	C10325	C15H14O2	226.099	Quinones	227.1	55.1	+	4.93	0.000111922	0.000129466	9.32809e-05	5.73799e-05	0.000128182	8.49935e-05	8.84375e-05	7.81032e-05	5.61856e-05	9.9141e-05	8.85266e-05	0.000101877	9.34047e-05	0.000122651
512	Glycerophosphocholine	28319-77-9	C00670	C8H20NO6P	257.103	Cholines	258.1	88.1	+	12.87	0.000948343	0.000654663	0.000775425	0.000398719	0.000543141	0.000487154	0.00121733	0.00113768	0.000963391	0.00079623	0.000890718	0.000455251	0.000711478	0.000550367
513	Acetamide	60-35-5	C06244	C2H5NO	59.0371	Alkaloids	60	43	+	13.95	0.0274355	0.0331388	0.0288731	0.0297683	0.0274874	0.0295628	0.0309	0.0213496	0.0361313	0.0287815	0.0304779	0.0221413	0.0350936	0.0269261
514	Glucose 1-phosphate	59-56-3	C00103	C6H13O9P	260.03	Organooxygen compounds	283	121	+	13	0.01462	0.0120446	0.0140658	0.00744559	0.0143736	0.00943574	0.0156999	0.0129877	0.0117806	0.0126301	0.0120852	0.00855458	0.0114756	0.0108939
515	Mannose 6-phosphate		C00275	C6H13O9P		Organooxygen compounds	283	185	+	13.03	0.00074279	0.000542009	0.000824241	0.000413602	0.000670538	0.000460026	0.000922997	0.000785073	0.000605874	0.000667475	0.000650097	0.000507957	0.000550094	0.000547259
516	Bromocriptine	25614-03-3	C06856	C32H40BrN5O5	653.221	Ergoline and derivatives	654.2	636.2	+	12.04	0.000685707	0.000379418	0.000290027	9.34629e-05	0.000110241	0.000579015	7.63539e-05	0.000103466	0.000118669	5.83504e-05	0.000142792	0.000165804	0.000170848	8.22907e-05
517	Progesterone	57-83-0	C00410	C21H30O2	314.225	Steroids	315.2	97.1	+	11.6	4.50669e-05	3.61678e-05	5.33384e-05	5.00418e-05	3.51498e-05	4.59852e-05	6.22253e-05	0.000189399	0.000116846	0.000121186	7.89931e-05	6.40991e-05	0.000134492	5.84209e-05
518	Cineole	470-82-6	C09844	C10H18O	154.136	Monoterpenoids	155.1	81.1	+	6.78	0.000123578	6.01623e-05	8.01965e-05	9.25707e-05	0.000147079	8.35111e-05	5.38888e-05	0.000107858	9.7883e-05	5.73044e-05	9.57836e-05	6.95547e-05	7.5138e-05	5.10832e-05
519	Trifolirhizin	6807-83-6	C10538	C22H22O10	446.121	Flavonoids	447.1	267.1	+	8.21	1.92722e-05	4.12185e-06	8.6811e-06	4.02549e-05	8.28208e-06	8.38082e-06	9.02631e-06	1.72392e-05	5.60134e-06	5.67114e-06	3.3623e-05	3.64956e-05	9.67822e-06	3.07023e-06
520	(S)-(-)-Perillyl alcohol	18457-55-1	C02452	C10H16O	152.12	Monoterpenoids	135.1	91.1	+	11.6	0.000435153	0.000538244	0.000863006	0.000534172	0.000883233	0.000414105	0.000553165	0.000987516	0.000945755	0.000522369	0.00106643	0.000751388	0.00106898	0.000740272
521	p-Cymene	99-87-6	C06575	C10H14	134.11	Monoterpenoids	135.1	93.1	+	11.62	0.00014003	0.000195582	0.000170291	0.000143919	0.000192496	0.00013246	0.000123059	0.00025866	0.000338627	0.000352217	0.000170352	0.000223762	0.000275504	0.000470183
522	Mandelic acid	611-71-2	C01983	C8H8O3	152.047	Phenols	135	79.1	+	11.6	0.000696894	0.000635119	0.000745468	0.000566427	0.000539313	0.00066449	0.000644459	0.000826377	0.000910472	0.00108403	0.00101339	0.000569184	0.000929932	0.000679484
523	Chavicol	501-92-8	C16930	C9H10O	134.073	Phenols	135.1	107	+	10.57	0.000341518	0.000282773	0.000369823	0.000349626	0.000345263	0.000272483	0.000283582	0.000313954	0.000362065	0.000346507	0.000497231	0.000315823	0.000253193	0.00045529
524	N,N'-diacetylchitobiose	35061-50-8	C01674	C16H28N2O11	424.169	Organooxygen compounds	425.2	204.1	+	0.77	0.000187338	6.34094e-05	0.000112779	0.000108171	0.000103681	0.000101344	0.000155179	1.46381e-05	5.17066e-05	5.22599e-06	7.23412e-05	3.16721e-05	1.70967e-05	4.59756e-05
525	Eprosartan	133040-01-4	C07467	C23H24N2O4S	424.146	Benzene and substituted derivatives	425.2	333.1	+	12.07	0.00021795	5.77967e-05	0.000140537	9.22623e-05	8.2642e-05	3.92979e-05	9.37222e-05	0.000141595	0.00015817	0.000244316	0.000328256	0.000164645	0.000107532	0.000195545
526	Beta-mangostin	20931-37-7		C25H28O6	424.189	Xanthones	425.2	69.1	+	13.21	0.000156904	0.000194542	0.000222814	0.000339652	0.000221046	0.000339967	0.000188602	0.000237413	0.000255164	0.000223355	0.000270019	0.00028014	0.000268038	0.000197825
527	(+)-Glaucarubinone	1259-86-5	C08763	C25H34O10	494.215	Diterpenoids	495.2	477.2	+	5.79	2.00283e-05	1.7862e-05	2.29302e-05	7.60358e-06	1.06478e-05	1.798e-05	2.36296e-05	1.89746e-05	9.57401e-06	1.3233e-05	7.94872e-06	2.21773e-05	1.51996e-05	2.3645e-05
528	Alpha-Santonin	481-06-1	C02206	C15H18O3	246.126	Sesquiterpenoids	247.1	173.1	+	7.87	0.000143468	0.000208548	0.000298794	9.75609e-05	0.000120204	0.000158339	0.00013673	0.000139574	0.000202295	0.00012927	0.000305815	7.65188e-05	0.000195896	0.000158704
529	Acetyl tryptophan	2280-01-5	C03137	C13H14N2O3	246.1	Amino acid and derivatives	247.1	130.1	+	7.97	3.1304e-05	6.30173e-05	8.7537e-05	3.93832e-05	4.04476e-05	3.2638e-05	4.29448e-05	2.50295e-05	6.92915e-05	2.71257e-05	1.76207e-05	7.61234e-05	6.69432e-05	3.79374e-05
530	Hypaphorine	487-58-1	C09213	C14H18N2O2	246.137	Alkaloids	247.1	130.1	+	8.37	4.9589e-05	4.52192e-05	4.93152e-05	4.1651e-05	2.88294e-05	6.1859e-05	4.47516e-05	6.44703e-05	7.95742e-05	3.13016e-05	4.28929e-05	3.20398e-05	3.20944e-05	6.84831e-05
531	Decursinol	23458-02-8	C09259	C14H14O4	246.089	Coumarins	247.1	175	+	7.99	2.8529e-05	2.4295e-05	3.67881e-05	2.70609e-05	4.63316e-05	3.08996e-05	2.5635e-05	1.68185e-05	2.59114e-05	2.16459e-05	9.12766e-06	1.43267e-05	2.71235e-05	2.17664e-05
532	Chamazulene	529-05-5	C09633	C14H16	184.125	lipids	185.1	157.1	+	8.74	1.90619e-05	3.34045e-05	2.25274e-05	2.66883e-05	2.50072e-05	3.15005e-05	3.04802e-05	5.17367e-05	7.54791e-05	3.89002e-05	1.93263e-05	2.46599e-05	3.80394e-05	4.88431e-05
533	Methyl gallate	99-24-1		C8H8O5	184.037	Phenols	185	125	+	4.44	2.93884e-05	1.0977e-05	2.58441e-05	1.77559e-05	4.09629e-05	2.4822e-05	3.23069e-05	1.86801e-05	1.35641e-05	4.30186e-05	2.85319e-05	1.84826e-05	1.76956e-05	1.96885e-05
534	1-Indanone;Indanone	83-33-0	C01504	C9H8O	132.058	Indanes	133.1	105.1	+	12.3	0.000311064	0.000284812	0.000263662	0.000373471	0.000348356	0.000280934	0.000373157	0.000289859	0.000283852	0.000422677	0.000389402	0.000222283	0.00028258	0.0003012
535	(S)-2-Acetolactate		C06010	C5H8O4	132.042	Keto acids and derivatives	133	87	+	1.32	0.000100099	8.75647e-05	9.78634e-05	9.44431e-05	9.17742e-05	8.56508e-05	9.80853e-05	4.42505e-05	0.000169383	8.64505e-05	0.000131381	0.000147821	0.000217368	0.000133354
536	D-Xylulose	551-84-8	C00310	C5H10O5	150.053	Carbohydrates	133.1	43	+	1.76	6.90484e-05	0.000119074	8.38879e-05	0.000131718	0.000121881	0.000100247	0.000214632	0.000163169	0.000608658	0.000545481	9.91712e-05	0.000149216	0.000142552	0.000114648
537	Atropaldehyde		C16592	C9H8O	132.058	Benzene and substituted derivatives	133.1	103.1	+	6.34	0.000140477	0.000127513	0.000123694	0.000140675	0.000271193	0.000243002	0.000201132	0.000106442	0.000151587	0.00019478	0.000130053	0.000209104	0.000251414	0.000180201
538	Ginkgolide A	15291-75-5	C07601	C20H24O9	408.142	Diterpenoids	409.1	79	+	8.27	0.000749614	0.000213946	0.000398308	0.000353078	0.00038499	0.000497296	0.000254695	0.00040984	0.000323411	0.00030287	0.000172757	0.000249032	0.000337104	0.00042814
539	Abyssinone V	77263-11-7	C09319	C25H28O5	408.194	Flavonoids	409.2	153	+	12.6	7.66924e-05	0.000104114	9.65596e-05	0.000107938	0.000149412	0.000132085	7.44645e-05	7.05192e-05	5.58055e-05	0.000125095	0.00011095	6.99929e-05	9.95465e-05	0.000140489
540	6,8-Diprenylnaringenin	68236-11-3	C09724	C25H28O5		Flavonoids	409.2	69.1	+	12.62	9.85473e-05	7.07524e-05	0.000102476	6.09954e-05	8.23781e-05	6.77048e-05	9.83521e-05	6.43008e-05	7.47759e-05	0.000112372	7.91283e-05	0.000140875	5.98853e-05	0.000108279
541	Nodakenin	495-31-8	C09279	C20H24O9	408.142	Coumarins	409.1	229.1	+	11.51	7.11699e-05	6.1971e-05	5.06042e-05	3.85759e-05	2.59467e-05	6.06979e-05	0.000110829	0.000255615	0.000148189	3.16383e-05	5.77269e-05	3.2012e-05	2.61641e-05	8.9822e-05
542	Torachrysone 8-O-glucoside	64032-49-1		C20H24O9		Miscellaneous	409.1	229.1	+	12.3	0.000102165	5.12723e-05	7.40436e-05	6.23639e-05	6.88426e-05	3.76635e-05	4.56351e-05	4.93589e-05	4.23837e-05	5.38846e-05	5.51938e-05	3.49281e-05	6.22437e-05	7.36106e-05
543	9-Hydroxycalabaxanthone	35349-68-9		C24H24O6	408.157	Xanthones	409.2	55.1	+	13.29	0.000107408	0.000112502	0.000115665	0.000156981	0.000116422	0.000223141	9.98783e-05	8.39656e-05	9.75267e-05	0.00015213	0.000134261	0.00017256	0.000173714	0.000109652
544	Bakkenolide D	18456-03-6		C21H28O6S	408.161	Miscellaneous	409.2	101	+	11.69	3.98888e-05	9.76533e-06	1.08665e-05	2.84225e-05	1.53724e-05	1.66503e-05	1.06079e-05	1.3598e-05	1.18743e-05	9.91871e-06	1.1017e-05	1.34725e-05	1.83839e-05	1.1337e-05
545	Azadirachtin	11141-17-6	C08748;C11047	C35H44O16	720.263	Triterpenoids	743.3	725.2	+	11.32	4.80362e-05	2.20179e-05	7.11973e-05	8.89232e-06	4.41753e-05	2.16273e-05	1.36701e-05	3.81037e-05	1.92509e-05	3.04047e-05	1.99174e-05	2.14551e-05	2.1088e-05	5.77034e-05
546	dUMP	964-26-1	C00365	C9H13N2O8P	308.041	Pyrimidine nucleotides	309	113	+	0.76	0.000153439	0.000160754	0.000110058	0.00022085	0.000101854	5.77154e-05	5.73271e-05	0.000122937	0.000285477	0.000201975	0.000114772	0.000127473	0.000144799	0.000105115
547	Capsanthin	465-42-9	C08584	C40H56O3	584.423	Terpene	585.4	549.4	+	12.8	0.00136597	9.34308e-05	0.000333244	0.000141883	0.000237082	0.000127049	9.34422e-05	8.1141e-05	6.23186e-05	6.70578e-05	5.38333e-05	0.000104061	0.00011082	9.02827e-05
549	Pseudobaptigenin	90-29-9	C10522	C16H10O5	282.053	Isoflavonoids	283.1	255.1	+	11.26	4.50814e-05	2.14057e-05	1.19611e-05	1.4423e-05	5.38936e-06	2.18546e-05	9.63607e-06	1.86069e-05	1.72334e-05	1.56094e-05	1.72076e-05	3.47813e-05	1.68564e-05	2.80441e-05
550	Artemisinin	63968-64-9	C09538	C15H22O5	282.147	Sesquiterpenoids	283.2	110.1	+	13.02	0.00977735	0.00867715	0.00987881	0.0056586	0.00815307	0.00594822	0.0108441	0.0103516	0.00917625	0.00814318	0.00960177	0.00613938	0.00836226	0.00714633
551	Miltirone	27210-57-7	C13715	C19H22O2	282.162	Diterpenoids	283.2	55.1	+	12.98	0.0708385	0.0680597	0.0686211	0.039398	0.0708858	0.0454014	0.0877318	0.0744351	0.0692816	0.0592054	0.0706502	0.0523426	0.0592388	0.0499229
552	Octyl Gallate	1034-01-1		C15H22O5	282.147	Phenols	283.2	153	+	12.97	0.0011883	0.000889613	0.00112772	0.000679346	0.00103486	0.000605082	0.00104494	0.0011006	0.000962627	0.000872059	0.00105969	0.000695558	0.000932923	0.000716874
140	Cynarin;1,5-Dicaffeoylquinic acid	30964-13-7	C10445	C25H24O12	516.127	Organic acids	515.1	191.1	-	6.72	0.000346103	0.000362782	0.000371197	0.000345431	0.000392871	0.00063463	0.000385284	0.000599144	0.000610937	0.000366623	0.000249953	0.000358186	0.000641449	0.000722294
554	Allysine(6-Oxo DL-Norleucine)		C04076	C6H11NO3	145.074	Amino acid and derivatives	146.1	100.1	+	0.77	0.000151371	0.00017467	0.000164101	0.000146367	0.00015822	7.1414e-05	0.000116349	0.000139745	0.000139048	0.000140388	0.000170222	0.00012814	0.000162312	9.82494e-05
556	Alantolactone	546-43-0	C09289	C15H20O2	232.146	Sesquiterpenoids	233.2	105.1	+	11.93	0.000225963	7.13918e-05	0.000252002	0.000178558	0.000302496	0.000201049	0.000163863	0.000244662	0.00018861	0.000257066	0.000212085	0.000327922	0.000286195	0.000172796
557	Isoalantolactone	470-17-7	C09484	C15H20O2		Sesquiterpenoids	233.2	105.1	+	12.31	0.000115802	0.000161677	0.000173167	0.000150506	0.0001579	0.000158803	0.000194179	0.000122284	0.000152547	0.000202682	0.000140469	0.000157931	8.69363e-05	0.000183688
558	Encecalin	20628-09-5	C09005	C14H16O3	232.11	Phenols	233.1	177.1	+	10.56	4.39411e-05	5.43406e-05	7.1346e-05	8.49411e-05	3.42859e-05	5.83796e-05	5.55651e-05	4.20942e-05	5.82801e-05	6.6486e-05	4.30283e-05	4.4991e-05	4.79172e-05	4.40041e-05
559	Costunolide	553-21-9	C09382	C15H20O2	232.146	Sesquiterpenoids	233.2	161.1	+	12.21	3.8225e-05	2.58604e-05	5.24139e-05	2.94027e-05	2.41118e-05	4.15594e-05	2.53989e-05	3.73582e-05	3.81778e-05	6.70803e-05	7.36048e-05	3.52148e-05	5.09437e-05	5.48709e-05
560	Altholactone	65408-91-5	C09930	C13H12O4	232.074	Phenols	233.1	91.1	+	10.56	2.3951e-05	2.17677e-05	5.87933e-05	3.06635e-05	4.25133e-05	5.51445e-05	3.8649e-05	5.39918e-05	8.22923e-05	3.68364e-05	0.000119329	4.15747e-05	6.41581e-05	4.8735e-05
561	Aloperine	56293-29-9	C10748	C15H24N2	232.194	Alkaloids	233.2	174.1	+	7.22	5.64703e-05	1.0734e-05	4.39003e-05	1.42219e-05	1.79164e-05	2.99713e-05	3.90777e-05	7.64614e-06	1.00728e-05	2.03369e-05	1.77335e-05	2.35721e-05	1.61318e-05	9.35221e-06
562	Dihydrokavain	587-63-3		C14H16O3	232.11	Phenols	233.1	117.1	+	10.42	2.01811e-05	1.77094e-05	2.0767e-05	2.44619e-05	1.5216e-05	2.14474e-05	3.07383e-05	2.11171e-05	1.53995e-05	1.97752e-05	1.75565e-05	2.50145e-05	3.06281e-05	4.7349e-05
563	(2S,3R,4E)-2-Amino-4-heptadecene-1,3-diol	6918-48-5		C17H35NO2	285.267	Alkaloids	286.3	268.3	+	11.14	7.77915e-05	3.46307e-05	4.11866e-05	2.96336e-05	7.78233e-05	5.38981e-05	3.93538e-05	4.34714e-05	6.46557e-05	3.50607e-05	3.43842e-05	4.44974e-05	6.99863e-05	3.94179e-05
564	Bufalin	465-21-4	C16922	C24H34O4	386.246	Steroids and steroid derivatives	387.3	107.1	+	5.05	0.000324234	0.000305077	0.000786204	0.00077011	0.000917581	0.00106514	0.00125536	4.24412e-05	7.65289e-05	0.000225969	0.000292013	0.000400072	0.000504787	0.000652497
565	Solasodine	126-17-0	C10822	C27H43NO2	413.329	Alkaloids	414.3	396.3	+	11.84	0.000111589	0.000167001	0.000229148	8.54781e-05	0.000233653	0.000196378	0.000120661	0.000113647	8.83165e-05	0.000211167	0.000267754	0.000197976	0.00013621	0.000255879
567	Isorosmanol	93780-80-4		C20H26O5	346.178	Diterpenoids	347.2	55.1	+	11.24	7.08067e-06	1.09956e-05	1.64319e-06	4.42315e-05	5.37676e-06	1.65168e-06	5.10883e-06	1.55405e-05	1.20846e-05	8.56336e-06	4.81137e-06	2.35254e-05	2.13904e-05	2.96258e-06
568	Koaburaside monomethyl ether	41514-64-1		C15H22O9	346.126	Phenols	347.1	185.1	+	11.65	5.93969e-05	2.47644e-05	3.43229e-05	6.17024e-05	2.55162e-05	4.68637e-05	5.8843e-05	7.75507e-05	6.81433e-05	5.06746e-05	3.62403e-05	5.26278e-05	5.00219e-05	3.9137e-05
569	Allopregnanolone	516-54-1	C13712	C21H34O2	318.256	Steroids and steroid derivatives	319.3	301.3	+	11.58	4.60751e-05	2.07949e-05	3.94563e-05	2.21975e-05	2.82776e-05	3.50495e-05	1.80053e-05	3.0662e-05	3.92109e-05	2.91767e-05	2.82354e-05	3.26532e-05	3.57875e-05	3.07197e-05
570	Maltotetraose	34612-38-9	C02052	C24H42O21	666.222	Carbohydrates	689.2	527.2	+	0.64	3.33148e-05	1.76384e-05	7.25176e-05	3.84002e-05	0.000281674	0.000212953	8.20884e-05	4.97767e-06	1.97563e-05	9.68767e-08	1.56441e-05	2.20714e-05	1.01091e-07	1.33887e-05
571	Stachyose	10094-58-3;470-55-3	C01613	C24H42O21		Organooxygen compounds	689.2	527.2	+	0.73	3.33148e-05	1.76384e-05	7.25176e-05	3.84002e-05	0.000281674	0.000212953	8.20884e-05	4.97767e-06	2.57457e-05	9.68767e-08	1.56441e-05	3.52429e-05	1.01091e-07	1.33887e-05
573	Bellidifolin	2798-25-6	C10053	C14H10O6	274.048	Xanthones	275.1	257	+	12.05	7.23995e-05	6.703e-05	4.64079e-05	0.000103055	5.52031e-05	5.55641e-05	5.10086e-05	6.14721e-05	6.18895e-05	7.00984e-05	0.000112989	0.000143688	6.44947e-05	8.08405e-05
574	1,3,6-Trihydroxy-5-methoxyxanthone	41357-84-0		C14H10O6		Xanthones	275.1	257	+	12.08	7.23995e-05	4.71646e-05	4.64079e-05	7.15661e-05	5.52031e-05	2.49768e-05	5.10086e-05	6.04886e-05	6.18895e-05	7.00984e-05	0.000112989	7.06715e-05	3.74052e-05	7.86123e-05
575	Levodopa	59-92-7	C00355	C9H11NO4	197.069	Amino acid and derivatives	198.1	152.1	+	9.87	7.58875e-06	7.2209e-06	7.31617e-06	4.91805e-06	1.04246e-05	5.15877e-06	9.98371e-06	7.47999e-06	1.65867e-05	5.61295e-06	5.50488e-06	1.08857e-05	5.94508e-06	7.04924e-06
576	N-Acetyl-L-histidine	2497-02-1	C02997	C8H11N3O3	197.08	Carboxylic acids and derivatives	198.1	110.1	+	0.77	3.74277e-05	3.08055e-05	1.73353e-05	4.79887e-05	3.26632e-05	5.4874e-05	2.23927e-05	3.34434e-05	9.91022e-05	5.61566e-05	2.36159e-05	1.98138e-05	4.96274e-05	5.29514e-05
577	Metanephrine	5001-33-2	C05588	C10H15NO3	197.105	Phenols	198.1	180.1	+	2.13	8.20707e-06	8.60437e-06	3.80276e-06	1.05432e-05	1.12962e-05	6.42162e-06	5.61498e-06	1.48053e-05	1.12494e-05	1.60536e-05	1.16286e-05	9.86004e-06	1.1811e-05	7.36917e-06
578	N,N-Dihydroxy-L-phenylalanine		C19715	C9H11NO4	197.069		198.1	91.1	+	2.31	2.23428e-05	1.22512e-05	1.15551e-05	1.88294e-05	1.28278e-05	1.1204e-05	1.56325e-05	1.36728e-05	1.98222e-05	9.3263e-06	1.11752e-05	1.2958e-05	1.38373e-05	9.80662e-06
579	Glutinone	508-09-8	C16967	C30H48O	424.371	Triterpenoids	425.4	353.3	+	11.73	1.76172e-05	1.46046e-05	3.15872e-05	2.688e-05	4.02414e-06	4.65183e-05	3.01924e-05	2.23606e-05	2.80384e-05	2.45403e-05	1.43124e-05	3.52677e-05	1.79872e-05	3.00691e-05
580	Lupenone	1617-70-5	C16990	C30H48O		Triterpenoids	425.4	95.1	+	10.83	0.000319984	0.000530045	0.000547263	0.000266899	0.000151835	0.000304173	0.000488632	0.000732817	0.000662819	0.000770386	7.12216e-05	5.38056e-05	0.000543841	0.000564604
581	Betulin	473-98-3	C08618	C30H50O2	442.381	Triterpenoids	425.4	95.1	+	12.32	0.000108039	0.000132985	0.000275133	0.000259587	0.000217632	0.000208159	0.00016496	0.00040366	0.000332916	0.000238726	0.000435533	0.000360269	0.000222714	0.000494379
582	Cyclomusalenone	30452-60-9		C30H48O	424.371	Triterpenoids	425.4	83.1	+	9.42	3.26063e-06	3.65083e-06	4.67951e-06	6.06749e-06	9.58187e-06	1.58541e-06	5.61831e-06	4.45769e-06	7.65401e-06	4.82582e-06	3.59357e-06	4.69716e-06	4.73719e-06	1.89143e-05
583	Taraxasterone	6786-16-9		C30H48O		Triterpenoids	425.4	407.4	+	13.85	4.14815e-05	4.02104e-05	5.9508e-05	4.26325e-05	5.21684e-05	8.90317e-05	3.81125e-05	6.03628e-05	5.25167e-05	5.70463e-05	3.25143e-05	6.05408e-05	8.67053e-05	6.24278e-05
584	N-formylmethionine	4289-98-9	C03145	C6H11NO3S	177.046	Amino acid and derivatives	178.1	61	+	0.67	3.30295e-05	3.22794e-05	2.17523e-05	5.28128e-05	4.86054e-05	5.57051e-05	2.57055e-05	2.16572e-05	4.70103e-05	2.96493e-05	3.86241e-05	4.48659e-05	2.49055e-05	2.07152e-05
585	Sulforaphane	4478-93-7		C6H11NOS2	177.028	Miscellaneous	178	72	+	0.66	3.3537e-05	5.37209e-05	5.03801e-05	2.12474e-05	3.49867e-05	5.48969e-05	3.30865e-05	4.87611e-05	7.63031e-05	6.91185e-05	3.41549e-05	4.26364e-05	7.39852e-05	6.35196e-05
586	Alliin	556-27-4	C08265	C6H11NO3S	177.046	Miscellaneous	178.1	132	+	4.6	8.69229e-05	4.91996e-05	4.72574e-05	1.80244e-05	5.18432e-05	3.37176e-05	3.03354e-05	3.68948e-05	2.1877e-05	2.81658e-05	9.57448e-05	2.76754e-05	2.25307e-05	2.77034e-05
587	p-Cresol	106-44-5	C01468	C7H8O	108.058	Phenols	109.1	94	+	7.28	7.55003e-05	7.3303e-05	7.3734e-05	6.65017e-05	5.6381e-05	8.11731e-05	9.01771e-05	7.49132e-05	8.73714e-05	8.65854e-05	6.00609e-05	6.63135e-05	9.22022e-05	0.000102439
588	Phenylacetylglycine	500-98-1	C05598	C10H11NO3	193.074	Amino acid and derivatives	194.1	91.1	+	4.92	6.85888e-05	8.04865e-05	0.000137345	0.000100528	9.59528e-05	5.6366e-05	9.87192e-05	8.64661e-05	7.16613e-05	9.32164e-05	0.000244705	0.000320861	8.57144e-05	9.1996e-05
589	(-)-Salsoline	89-31-6	C09640	C11H15NO2	193.11	Tetrahydroisoquinolines	194.1	117.1	+	4.25	6.23496e-05	9.29754e-05	7.49027e-05	5.79846e-05	0.000129247	8.61205e-05	7.74089e-05	9.82378e-05	6.79263e-05	6.12058e-05	0.000114052	0.000140755	8.06348e-05	8.73576e-05
590	Gentioflavin	18058-50-9	C09962	C10H11NO3	193.074	Alkaloids	194.1	148.1	+	4.93	3.94875e-05	1.89333e-05	3.42092e-05	3.9929e-05	4.677e-05	3.1042e-05	4.18246e-05	2.44609e-05	2.5395e-05	4.57945e-05	2.65963e-05	3.25966e-05	1.5063e-05	1.36486e-05
591	DG(16:0/16:0/0:0)	30334-71-5	C00165	C35H68O5	568.507	Glycerolipids	591.5	313.3	+	13.42	0.0414368	0.00423054	0.043525	0.0386436	0.0133298	0.0106172	0.0125186	0.0457955	0.0274997	0.0166139	0.0106862	0.0221547	0.0232901	0.0349767
592	Streptozotocin	18883-66-4	C07313	C8H15N3O7	265.091	Organooxygen compounds	266.1	140.1	+	0.72	8.22346e-05	0.000150905	0.00011656	8.48774e-05	0.000107007	5.6666e-05	3.85427e-05	3.99608e-05	0.000167327	4.80516e-05	5.71156e-05	0.000109118	0.000184722	5.19421e-05
593	Caffeine	58-08-2	C07481	C8H10N4O2	194.08	Alkaloids	195.1	138.1	+	4.5	3.44171e-05	1.64026e-05	2.42315e-05	4.59251e-06	3.47897e-05	1.78033e-05	1.22481e-05	3.81519e-05	1.56898e-05	1.01074e-05	3.58207e-05	1.71562e-05	3.05721e-05	2.25818e-05
796	Dihydroconiferyl alcohol	2305-13-7	C10448	C10H14O3	182.094	Phenylpropanoids	183.1	165.1	+	7.99	0.000356337	0.000177798	0.000319074	0.000244992	0.000724229	0.000853323	0.000835129	7.01345e-05	6.41571e-05	6.39949e-05	0.000160603	0.000486467	5.56771e-05	5.39541e-05
595	L-Quebrachitol	642-38-6	C08257	C7H14O6	194.079	Miscellaneous	195.1	177.1	+	4.59	0.000102003	5.46617e-05	3.47155e-05	2.22327e-05	3.60269e-05	2.63584e-05	2.45549e-05	3.68819e-05	1.66268e-05	2.39053e-05	5.79422e-05	3.3525e-05	2.65568e-05	2.17075e-05
596	5-Hydroxyconiferaldehyde	249647-14-1	C12204	C10H10O4	194.058		195.1	177.1	+	4.61	8.31623e-05	5.46617e-05	3.47155e-05	2.22327e-05	3.60269e-05	1.97008e-05	2.45549e-05	2.30261e-05	1.66268e-05	2.39053e-05	4.86529e-05	3.3525e-05	2.65568e-05	2.17075e-05
597	D-Pinitol	10284-63-6	C03844	C7H14O6	194.079	Miscellaneous	195.1	177.1	+	0.62	2.50242e-05	8.15005e-06	1.86014e-05	2.30791e-05	1.77914e-05	1.90895e-05	1.3348e-05	0.000102263	2.71227e-05	2.59315e-05	1.0994e-05	1.49093e-05	2.03282e-05	3.88235e-05
899	DL-Benzylsuccinic acid		C09816	C11H12O4	208.074	Phenylpropanoids	209.1	117.1	+	4.95	0.000402618	0.000171519	0.000112942	9.12884e-05	0.000194918	0.000201238	0.000185298	8.11645e-05	5.90261e-05	7.34035e-05	0.000290103	0.000229859	6.93345e-05	4.94318e-05
1062	Ethyl cinnamate	103-36-6	C06359	C11H12O2	176.084	Phenylpropanoids	177.1	131	+	4.85	0.000926072	0.000408888	0.000436543	0.000194942	0.000230396	0.000181884	0.00012252	0.000199336	0.000221641	0.000224663	0.000736526	0.000436563	0.000243236	0.000131353
600	Kakuol	18607-90-4	C16982	C10H10O4	194.058	Phenols	195.1	57	+	4.58	0.000101901	7.97156e-05	8.28854e-05	6.84343e-05	6.39392e-05	7.09966e-05	7.54084e-05	4.19955e-05	4.63096e-05	4.66573e-05	9.64346e-05	9.56047e-05	6.23455e-05	4.83172e-05
601	Neocnidilide	4567-33-3	C17002	C12H18O2	194.131	Lactones	195.1	79.1	+	6.81	0.000132938	7.82648e-05	0.000152061	0.000137812	0.000286852	0.000186417	0.000132738	0.000228642	0.000175404	0.000125921	0.000116001	0.000104784	0.000165489	0.000337787
602	Zingerone	122-48-5	C17497	C11H14O3	194.094	Phenols	195.1	137.1	+	4.6	1.57257e-05	2.09154e-05	2.37051e-05	2.01369e-05	1.48187e-05	1.11287e-05	1.85414e-05	1.9033e-05	2.10023e-05	8.49695e-06	9.58456e-06	1.18297e-05	1.3681e-05	1.71313e-05
603	Butyl 4-Hydroxybenzoate	94-26-8		C11H14O3		Lignans	195.1	57.1	+	4.56	0.000101901	8.76761e-05	8.28854e-05	6.84343e-05	6.99428e-05	9.58046e-05	6.98506e-05	4.19955e-05	4.63096e-05	4.66573e-05	9.64346e-05	9.56047e-05	6.23455e-05	4.83172e-05
604	Galantamine	357-70-0	C08526	C17H21NO3	287.152	Alkaloids	288.2	213.1	+	6.53	1.27046e-06	9.29511e-08	2.88031e-05	2.67466e-05	7.55892e-06	7.8236e-06	4.18329e-06	9.56113e-08	9.82469e-08	5.54678e-06	5.9805e-05	1.5469e-05	7.43865e-06	1.95724e-06
605	Osajin	482-53-1	C10511	C25H24O5	404.162	Flavonoids	405.2	349.1	+	11.06	6.60135e-06	2.94787e-06	3.22171e-06	1.83235e-05	8.70149e-06	3.66549e-06	1.23124e-05	1.73136e-05	1.46624e-05	1.54979e-06	9.82179e-06	9.79808e-06	3.01135e-06	1.51213e-06
608	Lucidadiol	252351-95-4		C30H48O3	456.36	Triterpenoids	457.4	421.3	+	12.64	2.83569e-05	3.42228e-05	3.65468e-05	1.71152e-05	1.35091e-05	4.93896e-06	2.03133e-05	4.12695e-05	3.30437e-05	1.53271e-05	7.2077e-05	2.44302e-05	6.21089e-06	2.65726e-05
609	Deguelin	522-17-8	C10417	C23H22O6	394.142	Flavonoids	395.1	192.1	+	12.92	2.98002e-05	7.67986e-05	5.94773e-05	1.43598e-05	2.87674e-05	0.000218525	4.28713e-05	2.87234e-05	2.34807e-05	1.73421e-05	3.43719e-05	1.88836e-05	1.30556e-05	1.46759e-05
610	Kazinol A	99624-28-9	C09760	C25H30O4	394.214	Flavonoids	395.2	123	+	13.26	0.000295765	0.000401572	0.000292362	0.000545478	0.000360996	0.000707429	0.000247854	0.000310434	0.000275871	0.000264992	0.0003987	0.000432266	0.000392769	0.000302166
611	Rotenone	83-79-4	C07593	C23H22O6	394.142	Flavonoids	395.1	213.1	+	12.92	2.33406e-05	1.73475e-05	4.65811e-05	2.02098e-05	1.81797e-05	2.70654e-05	2.67046e-05	1.86342e-05	3.7252e-05	5.04921e-05	4.90156e-05	5.33618e-05	4.98251e-05	2.69526e-05
612	Theobromine	83-67-0	C07480	C7H8N4O2	180.065	Alkaloids	181.1	81	+	3.27	3.9845e-05	2.59118e-05	3.89293e-05	3.31185e-05	2.47494e-05	2.89793e-05	2.09807e-05	3.21816e-05	3.55476e-05	4.43233e-05	2.94025e-05	2.52724e-05	2.86167e-05	1.94e-05
613	Nicotinurate	583-08-4	C05380	C8H8N2O3	180.053	Carboxylic acids and derivatives	181.1	135.1	+	3.27	0.000111946	6.79366e-05	0.000116473	0.000164281	9.15065e-05	8.18609e-05	9.73218e-05	8.50806e-05	0.000183377	0.000120268	0.000104932	8.32578e-05	0.000117138	7.88282e-05
594	Ferulic acid; Trans-Ferulic acid;trans-Ferulic acid	1135-24-6;537-98-4	C01494	C10H10O4	194.058	Phenylpropanoids	195.1	117	+	4.86	0.000768813	0.00052029	0.00087984	0.000210416	0.00035059	0.000400232	0.000311031	7.97196e-06	1.66406e-05	1.21328e-05	0.000528478	0.000356001	8.26312e-06	2.80875e-05
615	2-Hydroxy-3-(4-hydroxyphenyl)propenoic acid		C05350	C9H8O4	180.042	Benzene and substituted derivatives	181	105	+	10.05	5.85652e-05	4.08724e-05	4.82924e-05	5.50106e-05	0.000101613	0.000172925	0.000288583	0.000259402	0.000135946	0.000122673	9.183e-05	7.65349e-05	0.000136957	8.08499e-05
104	Fumaric acid	110-17-8	C00122	C4H4O4	116.011	Organic acids and derivatives	115	71	-	0.53	3.71657e-05	2.48897e-05	3.04342e-05	3.56319e-05	2.92396e-05	3.68161e-05	5.96656e-05	3.97578e-05	4.24951e-05	4.07628e-05	5.16642e-05	3.75176e-05	2.56234e-05	3.37258e-05
617	4-Hydroxy-3-methoxymandelate;Vanillylmandelic acid	55-10-7	C05584	C9H10O5	198.053	Phenols	181.1	65	+	3.27	4.06432e-05	4.5191e-05	2.66857e-05	2.81385e-05	3.29931e-05	3.30042e-05	5.40874e-05	6.64406e-05	2.55564e-05	3.53477e-05	2.64502e-05	3.04736e-05	3.81668e-05	4.94501e-05
618	Propyl paraben	94-13-3		C10H12O3	180.079	Phenols	181.1	43.1	+	3.26	4.16151e-05	3.52025e-05	5.16386e-05	4.41595e-05	5.94682e-05	2.98476e-05	6.80398e-05	3.69467e-05	4.84593e-05	4.0767e-05	3.25501e-05	5.47489e-05	3.3276e-05	3.60172e-05
619	Neosperidin dihydrochalcone	20702-77-6		C28H36O15	612.205	Chalcones	613.2	305.1	+	12.46	0.000751804	0.000719749	0.000185602	0.000550385	0.000154645	0.000553089	0.000302587	0.000600154	0.000243916	0.000186286	0.000242614	9.32972e-05	0.000937443	0.000517262
620	Glutathione oxidized	27025-41-8	C00127	C20H32N6O12S2	612.152	Amino acid and derivatives	613.2	355.1	+	2.52	4.21777e-05	3.53723e-05	2.48612e-05	1.52315e-05	2.85656e-05	2.68259e-05	5.9392e-05	1.6532e-05	1.14406e-05	1.88125e-05	4.28931e-05	2.25684e-05	2.28528e-05	2.51312e-05
622	Quercitrin	522-12-3	C01750	C21H20O11	448.101	Flavonoids	449.1	303	+	6.85	4.72955e-05	6.13201e-06	6.54811e-05	7.90771e-06	2.42023e-05	6.88972e-06	1.30701e-05	8.97379e-07	9.82469e-08	9.16825e-06	0.000157639	4.30546e-05	2.69998e-06	2.59321e-06
623	Dictamnine	484-29-7	C10660	C12H9NO2	199.063	Alkaloids	200.1	129.1	+	9.9	1.36944e-05	1.99671e-05	1.38627e-05	1.16376e-05	1.53421e-05	2.4346e-05	8.35794e-06	1.06573e-05	1.95546e-05	1.67922e-05	1.68145e-05	1.45548e-05	1.79538e-05	1.04109e-05
625	Cevadine	62-59-9		C32H49NO9	591.341	Alkaloids	592.3	574.3	+	13.28	0.0034754	0.000372159	0.0014638	0.00236853	0.000559353	0.000846886	0.00072727	0.0014677	0.00179309	0.00114925	0.00067992	0.00183409	0.00444238	0.00113649
626	Glycyrrhetinic acid	471-53-4		C30H46O4	470.34	Triterpenoids	471.3	189.2	+	9.23	1.29271e-05	1.47716e-05	1.44102e-05	7.53306e-06	1.41331e-05	9.93152e-06	1.29224e-05	2.60263e-05	2.15909e-05	4.19339e-05	1.78646e-05	1.02351e-05	3.21476e-05	3.23739e-05
627	Ganoderic acid Jb	112430-68-9		C30H46O4		Triterpenoids	471.3	407.3	+	9.24	1.51371e-05	1.14307e-05	1.04178e-05	5.05657e-06	1.08621e-05	4.10552e-06	2.47369e-06	2.14779e-05	2.21517e-05	2.25244e-05	1.75799e-05	1.10055e-05	2.53381e-05	2.15264e-05
628	3-Oxopomolic acid	13849-90-6		C30H46O4		Triterpenoids	471.3	407.3	+	12.26	3.27312e-05	2.0618e-05	3.37732e-05	1.8362e-05	4.74805e-05	2.3847e-05	1.41974e-05	1.76433e-05	2.22129e-05	1.23753e-05	1.47037e-05	1.95245e-05	3.28661e-05	2.84345e-05
629	Withaferin A	5119-48-2	C08841	C28H38O6	470.267	Steroids and steroid derivatives	471.3	281.2	+	10.57	1.27502e-05	3.05288e-06	7.35955e-06	4.74344e-06	8.05071e-06	1.42949e-05	3.00082e-05	1.12652e-05	9.82469e-08	9.68767e-08	6.41915e-06	1.02837e-07	2.44173e-05	7.14095e-06
630	Withanolide A	32911-62-9		C28H38O6		Steroids and steroid derivatives	471.3	453.3	+	12.27	0.000100277	0.000161705	8.00737e-05	9.29113e-05	8.2404e-05	0.000106942	0.000126246	0.000133471	0.000148054	0.000112424	0.00012265	8.7326e-05	0.00013038	0.00011658
631	11-Keto-beta-boswellic acid	17019-92-0		C30H46O4	470.34	Triterpenoids	471.3	453.3	+	9.24	2.10389e-05	2.17293e-05	2.73553e-05	2.38094e-05	1.96177e-05	1.49688e-05	1.17433e-05	3.00325e-05	3.26558e-05	3.47677e-05	1.96769e-05	2.73512e-05	3.49273e-05	3.26814e-05
632	Ganoderic acid F	98665-15-7		C32H42O9	570.283	Triterpenoids	571.3	553.3	+	12.97	0.000594336	0.000341426	0.000795132	0.000925737	0.00144086	0.00146693	0.000860491	0.00180579	0.00181546	0.00180267	0.000941482	0.000995385	0.00139368	0.00123108
633	Yohimbic acid monohydrate	522-87-2		C20H24N2O3	340.179	Alkaloids	341.2	144.1	+	13.75	7.66704e-06	4.20121e-06	1.91931e-05	8.31299e-06	1.51194e-05	2.57765e-05	8.13009e-06	2.13608e-05	3.98983e-06	4.92685e-06	2.76373e-05	6.16628e-06	1.13748e-05	1.54885e-05
634	Esculin	531-75-9	C09264	C15H16O9	340.079	Coumarins	341.1	179	+	4.23	0.00589624	0.00415696	0.00925927	0.00621669	0.00666217	0.00771122	0.00932024	8.57452e-05	4.70955e-05	8.27016e-05	0.00429733	0.00537011	7.62607e-05	8.32714e-05
635	Desmethylxanthohumol	115063-39-3	C16416	C20H20O5	340.131	Chalcones	341.1	119	+	13.01	0.000231529	0.000214289	0.000216213	0.000104902	0.000225705	0.000169368	0.000295139	0.000233978	0.000186218	0.000138662	0.000199227	0.000169824	0.000242958	0.000195977
636	Broussonin C	76045-49-3	C09524	C20H24O3	312.173	Phenols	313.2	55.1	+	13.23	0.000126638	7.51071e-05	0.000132926	0.0001477	8.995e-05	8.11414e-05	0.00011333	0.00023342	0.000152399	0.000224512	0.000130756	0.000123545	0.0001935	0.000310175
637	4'-Prenyloxyresveratrol	69065-16-3	C10283	C19H20O4	312.136	Phenols	313.1	55.1	+	11.85	9.48561e-05	7.03346e-05	9.47629e-05	8.8541e-05	0.000153993	3.30612e-05	8.80688e-05	0.000133165	0.000114546	0.000176237	0.000144295	0.000133093	0.000108688	7.443e-05
638	Ponasterone A	13408-56-5	C08835	C27H44O6	464.314	Steroids	465.3	81.1	+	6.19	0.000242525	0.000182906	0.000308463	0.0001448	0.000217642	0.000149081	0.000229789	1.08252e-05	1.47522e-05	2.64535e-05	0.00090621	0.000418078	1.73102e-05	1.0976e-05
639	D-Aspartic acid	1783-96-6	C00402	C4H7NO4	133.038	Alkaloids	134	74	+	0.76	0.00279876	0.00173383	0.00414919	0.00367255	0.00248551	0.00242362	0.00227569	0.0015866	0.00298014	0.00180328	0.00359502	0.00456976	0.00427269	0.0011319
640	indolin-2-one	59-48-3	C12312	C8H7NO	133.053	Alkaloids	134.1	77	+	5.67	8.83099e-05	8.87602e-05	0.000108317	4.69161e-05	0.000558453	0.000965735	0.00013842	3.98588e-05	3.417e-05	3.71873e-05	2.93536e-05	3.57005e-05	3.53862e-05	3.57457e-05
641	Protoveratrine A	143-57-7	C10815	C41H63NO14	793.425	Alkaloids	794.4	776.4	+	11.73	6.26113e-05	4.07532e-05	4.84216e-05	6.25253e-05	0.000107933	1.7764e-05	6.34101e-05	3.49643e-05	9.00778e-05	1.05134e-05	0.000107828	5.18762e-05	5.51897e-05	0.000119231
642	Agrocybenine	178764-92-6		C12H18N2O	206.142	Alkaloids	207.1	55.1	+	5.03	0.000227042	0.000418493	0.00125674	0.000920263	0.00103851	0.00113696	0.00159004	6.61121e-05	0.000137602	0.000223361	0.000277615	0.000506242	0.000589844	0.000538531
643	Scoparone	120-08-1	C09311	C11H10O4	206.058	Coumarins	207.1	121	+	5.06	0.000225267	0.000323229	0.00100929	0.000933464	0.00114384	0.000995916	0.00167388	8.77437e-05	0.000184026	0.000353704	0.000310622	0.000564731	0.000684463	0.000735316
644	alpha-Irone	79-69-6;35124-13-1	C09690	C14H22O	206.167	Prenol lipids	207.2	147.1	+	5.05	0.000138596	0.000155928	0.000326103	0.00041794	0.00037049	0.000687832	0.00114968	6.00994e-05	8.67686e-05	0.00013192	0.000145288	0.000194357	0.000304571	0.000307922
645	Ethyl trans-p-methoxycinnamate	1929-30-2	C10476	C12H14O3	206.094	Cinnamic acids and derivatives	207.1	133.1	+	4.97	0.000315831	0.000565332	0.000723669	0.000674724	0.000726137	0.000718101	0.00101871	0.000382771	0.000541001	0.00063543	0.000549376	0.00053494	0.000684038	0.000681403
646	2-Hydroxy-3-methylbenzalpyruvate		C14086	C11H10O4	206.058		207.1	133.1	+	5.07	0.000381753	0.00058963	0.000900314	0.000764493	0.000836536	0.000830529	0.00110971	0.000625525	0.000598094	0.00063543	0.000457426	0.000649639	0.000684038	0.000723004
158	Glutaric acid	110-94-1	C00489	C5H8O4	132.042	Organic acids and derivatives	131	87	-	14.07	4.78864e-05	5.32713e-05	0.000104772	7.6771e-05	8.87124e-05	9.23775e-05	0.000162719	5.0967e-05	7.85671e-05	5.2259e-05	4.87917e-05	5.91997e-05	8.73353e-05	5.79749e-05
648	Glutathione	70-18-8	C00051	C10H17N3O6S	307.084	Amino acid and derivatives	308.1	76	+	2.02	8.54577e-05	3.36362e-05	3.14223e-05	2.0879e-05	3.03472e-05	9.17722e-05	8.55232e-05	1.21488e-05	1.59659e-05	8.9471e-06	1.79706e-05	8.68464e-06	4.67221e-06	5.8523e-06
649	Dihydrocapsaicin	19408-84-5	C16952	C18H29NO3	307.215	Alkaloids	308.2	137.1	+	11.94	9.03622e-05	6.43601e-05	1.75866e-05	5.53384e-05	5.85946e-05	1.73732e-05	6.26509e-05	3.73706e-05	4.63645e-05	4.589e-05	6.86198e-05	7.09356e-05	4.59443e-05	3.41983e-05
650	Narciclasine	29477-83-6	C08533	C14H13NO7	307.069	Alkaloids	308.1	216	+	4.12	3.07579e-05	4.22273e-05	7.28027e-05	2.43994e-05	4.70028e-05	3.78613e-05	3.31016e-05	4.64072e-05	1.74903e-05	3.82341e-05	4.16386e-05	7.83904e-05	3.6081e-05	2.19543e-05
651	Isatidine	15503-86-3	C10333	C18H25NO7	367.163	Alkaloids	368.2	350.2	+	6.73	1.75524e-05	7.46052e-06	1.06068e-07	1.45589e-05	1.62996e-05	1.49837e-05	9.11014e-06	1.66606e-05	1.25341e-05	1.13586e-05	1.33265e-05	1.10038e-05	2.37953e-05	4.294e-05
652	DL-alpha-Tocopherylacetate	7695-91-2	C13202	C31H52O3	472.392	Phenols	473.4	207.1	+	13.37	2.7342e-05	3.86961e-05	9.18165e-05	2.28429e-05	6.46663e-05	5.09963e-05	4.75594e-05	2.25544e-05	4.94363e-05	3.78198e-05	8.01498e-05	6.89175e-05	6.10041e-05	3.15592e-05
653	Crategolic acid	4373-41-5	C16939	C30H48O4	472.355	Triterpenoids	473.4	409.3	+	12.48	1.73875e-05	1.23072e-05	3.70373e-05	2.91228e-05	1.03455e-05	3.97324e-05	1.64427e-05	3.24916e-05	1.73879e-05	4.19998e-05	2.65879e-05	3.5194e-05	3.81066e-05	1.8825e-05
655	Alisol A	19885-10-0	C17459	C30H50O5	490.366	Triterpenoids	473.4	383.3	+	7.27	1.40554e-06	1.1319e-06	4.56773e-06	7.03148e-07	1.04119e-07	6.13077e-06	9.15795e-06	2.33779e-06	9.82469e-08	4.45112e-06	9.76593e-06	1.02837e-07	1.91711e-06	5.271e-06
656	Lucidumol A	217476-73-8		C30H48O4	472.355	Triterpenoids	473.4	437.3	+	10.55	5.28264e-05	9.60145e-05	0.00025532	5.90363e-05	4.30733e-05	8.23298e-05	5.84955e-05	0.000246796	2.02687e-05	8.5447e-06	1.84868e-05	2.42493e-05	2.8241e-05	1.99016e-05
657	N1-Methyl-2-pyridone-5-carboxamide	701-44-0	C05842	C7H8N2O2	152.059	Pyridines and derivatives	153.1	108	+	2.63	1.33249e-05	6.38689e-05	5.4653e-05	7.82706e-05	4.67503e-05	6.24307e-05	5.86838e-05	0.000258222	0.000475496	0.000319274	7.79674e-05	3.56012e-05	0.000276648	7.82541e-05
658	N1-Methyl-4-pyridone-3-carboxamide	769-49-3	C05843	C7H8N2O2		Pyridines and derivatives	153.1	136	+	2.66	0.000249367	0.000923049	0.000617531	0.000874259	0.000623168	0.00029973	0.000709259	0.00357773	0.00634319	0.0042472	0.000809925	0.00070279	0.00370698	0.000990952
659	3,4-Dihydroxyphenylglycol	28822-73-3;3343-19-9	C05576	C8H10O4	170.058	Phenols	153.1	107	+	3.08	0.000188768	0.000161954	0.000126898	0.000119386	0.000131935	0.000179633	0.000163338	0.000166688	0.000178813	0.000203816	0.000134864	0.000131285	0.000109084	0.000151923
660	3-Hydroxyphenylacetic acid	621-37-4	C05593	C8H8O3	152.047	Phenols	153.1	107	+	5.06	8.54174e-05	5.30156e-05	0.000106012	0.000153917	6.4069e-05	7.40397e-05	8.87045e-05	0.000104359	6.38611e-05	0.000172945	6.49978e-05	0.000117388	7.01762e-05	7.30925e-05
661	4-(Ethoxymethyl)phenol	57726-26-8		C9H12O2	152.084	Phenols	153.1	107	+	2.63	0.000118461	0.000126066	0.000116998	0.000146578	0.000147786	0.000143871	0.000201886	0.000213154	0.000258834	0.000398712	0.000162348	0.000107806	0.00028104	0.000297159
662	Vanillin	121-33-5	C00755	C8H8O3	152.047	Phenols	153.1	65	+	5.9	0.000621115	0.000541982	0.000773272	0.000742371	0.000888532	0.000734722	0.00100222	0.00054775	0.000409371	0.000286512	0.00056845	0.000617051	0.000529934	0.000420382
663	Methyl salicylate;Methyl 2-hydroxybenzoate	119-36-8	C12305	C8H8O3		Phenols	153.1	65	+	9.82	3.46774e-05	3.44636e-05	5.2655e-05	5.24098e-05	2.45343e-05	4.04562e-05	4.56879e-05	4.70352e-05	6.20325e-05	4.62254e-05	3.73008e-05	3.71076e-05	5.25371e-05	4.29046e-05
125	Hydroxyphenyllactic acid	306-23-0	C03672	C9H10O4	182.058	Phenylpropanoids	181.1	135	-	5.04	2.63646e-05	3.14634e-05	3.53946e-05	6.87e-05	3.18153e-05	4.80981e-05	4.21922e-05	4.8835e-05	6.26194e-05	5.98691e-05	3.87521e-05	5.08698e-05	5.46598e-05	5.73869e-05
665	3,4-Dihydroxyphenylacetaldehyde	5707-55-1	C04043	C8H8O3	152.047	Benzene and substituted derivatives	153.1	135	+	4.05	2.12125e-05	1.53622e-05	2.17536e-05	2.32391e-05	2.44509e-05	2.34703e-05	2.33279e-05	1.71044e-05	2.31408e-05	2.52643e-05	1.38721e-05	1.95766e-05	2.92311e-05	2.31979e-05
666	Irisflorentin	41743-73-1	C17958	C20H18O8	386.1	Flavonoids	387.1	167.1	+	8.64	0.000190088	7.64061e-05	0.000134589	3.92544e-05	5.57045e-05	7.20262e-05	6.6953e-05	0.00022329	0.000163274	0.00019982	4.98625e-05	5.19006e-05	0.000216513	0.000239021
667	Cleomiscosin A	76948-72-6	C09922	C20H18O8		Coumarins	387.1	137.1	+	5.74	0.000281568	0.000196798	0.000436067	0.00013557	0.00014445	0.000189892	0.000169841	2.23982e-05	2.04272e-05	3.68625e-05	0.000114891	0.000123732	3.46944e-05	2.94557e-05
668	Pinoresinol dimethyl ether	29106-36-3	C10561	C22H26O6	386.173	Lignans	387.2	121.1	+	5.15	0.000174035	0.000229581	0.000808129	0.000889743	0.000824378	0.000788857	0.00120681	3.31903e-05	9.10356e-05	0.000229197	0.000301264	0.000419509	0.000440834	0.000451872
669	Porson	56222-03-8		C22H26O6		Phenols	387.2	313.1	+	7.45	1.34341e-05	1.03046e-05	1.97651e-05	8.96582e-06	6.077e-06	7.83571e-06	1.27017e-05	7.82009e-06	1.081e-05	7.01332e-06	1.18888e-05	1.54882e-05	6.5693e-06	8.15476e-06
670	Morusin	62596-29-6	C10106	C25H24O6	420.157	Flavonoids	421.2	403.2	+	4.9	0.000104796	4.89511e-05	4.28487e-05	3.5974e-05	4.56897e-05	6.39413e-05	2.38103e-05	3.4147e-05	1.54422e-05	3.10971e-05	4.33986e-05	2.91992e-05	5.20251e-05	8.34004e-05
671	7-Hydroxyflavone	6665-86-7	C11264	C15H10O3	238.063	Flavonoids	239.1	137	+	0.56	3.25361e-05	1.62631e-05	3.63914e-05	2.05135e-05	4.49242e-06	1.06102e-05	1.7755e-05	2.21742e-05	2.31282e-05	2.35784e-05	2.50717e-05	1.62818e-05	1.18255e-05	2.71584e-05
672	Bisabolol oxide A	22567-36-8	C16773	C15H26O2	238.193	Sesquiterpenoids	239.2	55.1	+	11.5	0.000315927	0.000324307	0.000392059	0.000352818	0.000403339	0.000373773	0.000242005	0.000379885	0.000347265	0.000331346	0.000335192	0.000391273	0.00036305	0.000274312
927	Isochlorogenic acid B;(1S,3R,4R,5R)-3,4-bis[[(E)-3-(3,4-dihydroxyphenyl)prop-2-enoyl]oxy]-1,5-dihydroxycyclohexane-1-carboxylic acid;3,4-Di-O-caffeoylquinic acid	14534-61-3	C10468	C25H24O12	516.127	Phenylpropanoids	517.1	121	+	6.62	0.000247327	7.57339e-05	3.88423e-05	6.21045e-05	3.65392e-05	3.34604e-05	4.34554e-05	8.83301e-05	6.55112e-05	6.10421e-05	3.93616e-05	4.06996e-05	0.000122901	7.95409e-05
674	Cheilanthifoline	483-44-3	C05174	C19H19NO4	325.131	Miscellaneous	326.1	268.1	+	14.13	2.0086e-06	2.1586e-06	3.34749e-06	2.79588e-06	3.21582e-06	2.88222e-06	1.70371e-06	2.19179e-06	1.13238e-06	3.0487e-06	2.09838e-06	1.69354e-06	3.12937e-06	3.4467e-06
675	L-Pipecolic acid	535-75-1;3105-95-1	C00408	C6H11NO2	129.079	Amino acid and derivatives	130.1	84.1	+	0.69	0.0190478	0.0142002	0.0262394	0.0467332	0.0609252	0.0519983	0.0560813	0.0122746	0.039954	0.0150988	0.0586803	0.0401242	0.0207913	0.0168065
676	Pyrrolidonecarboxylic acid	4042-36-8	C02237	C5H7NO3	129.043	Carboxylic acids and derivatives	130	84	+	0.67	0.0190478	0.0142002	0.0262394	0.0467332	0.0609252	0.0519983	0.0560813	0.0122746	0.039954	0.0150988	0.0586803	0.0401242	0.0207913	0.0168065
677	Lincomycin	154-21-2	C06812	C18H34N2O6S	406.214	Carboxylic acids and derivatives	407.2	126.1	+	12.44	5.38416e-05	1.77975e-05	0.000113134	0.000155471	9.68942e-06	3.41521e-05	0.000152426	6.97505e-05	6.46364e-05	0.000102679	4.56008e-05	6.51025e-05	4.87764e-05	6.22193e-05
678	Lancerin	81991-99-3	C10075	C19H18O10	406.09	Xanthones	407.1	389.1	+	11.47	6.44237e-05	6.29115e-05	3.88674e-05	0.000272216	0.000127062	5.35608e-05	4.57666e-05	5.78176e-05	0.000242467	8.06663e-05	5.49031e-05	3.39368e-05	5.99849e-05	8.55769e-05
680	Safflor Yellow A	85532-77-0		C27H30O15	594.158	Chalcones	595.2	577.2	+	12.34	0.000112286	8.64836e-05	0.000131593	0.000139041	0.000130395	6.64e-05	7.19995e-05	0.000228278	0.000117489	0.00013028	0.000121076	0.000123264	0.000127544	0.00013779
681	Vitexin 2''-glucoside	61360-94-9	C04024	C27H30O15		Flavonoids	595.2	415.1	+	4.91	2.72381e-05	1.31323e-05	3.35214e-05	3.01796e-05	2.35749e-05	1.81339e-05	2.44411e-05	3.17383e-05	1.93319e-05	1.34437e-05	2.9565e-05	1.27755e-05	2.29383e-05	2.39028e-05
682	Saponarin	20310-89-8	C08064	C27H30O15		Flavonoids	595.2	415.1	+	4.94	2.72381e-05	1.31323e-05	2.78583e-05	2.11519e-05	2.69494e-05	1.81339e-05	2.44411e-05	3.17383e-05	1.93319e-05	1.32264e-05	2.9565e-05	1.27755e-05	2.29383e-05	2.39028e-05
683	Meloside A	60767-80-8		C27H30O15		Flavonoids	595.2	415.1	+	4.86	2.21549e-05	1.49657e-05	2.41592e-05	3.01796e-05	1.97765e-05	2.63041e-05	2.15276e-05	5.88624e-06	1.81427e-05	1.34437e-05	2.9565e-05	1.54621e-05	2.1141e-05	1.56963e-05
684	Lonicerin	25694-72-8	C12630	C27H30O15		Flavonoids	595.2	269	+	6.08	1.66071e-05	1.69206e-05	1.3008e-05	2.15024e-05	1.83523e-05	1.13736e-05	1.39318e-05	1.62078e-05	1.77549e-05	1.96913e-05	1.31751e-05	1.62705e-05	1.32774e-05	1.78243e-05
685	Pelargonidin-3,5-O-diglucoside chloride	17334-58-6	C08725	C27H30O15		Flavonoids	595.2	271.1	+	5.67	1.03056e-05	1.19772e-05	1.56817e-05	3.04713e-05	4.23754e-06	3.50949e-06	9.1423e-06	9.56113e-08	9.82469e-08	5.47678e-06	9.3936e-06	7.69075e-06	1.03362e-05	9.64126e-08
686	Ganoderic acid H	98665-19-1		C32H44O9	572.299	Triterpenoids	573.3	555.3	+	11.73	0.000541386	0.000445366	0.000376704	0.000158717	0.000228678	0.000151857	0.000105989	0.000320608	9.31548e-05	8.14944e-05	0.000301351	0.000282201	6.72803e-05	0.000153551
687	alpha-Mangostin	6147-11-1	C10080	C24H26O6	410.173	Xanthones	411.2	355.1	+	12.31	8.81768e-05	0.000162876	0.000130162	5.97874e-05	0.000138567	4.83629e-05	6.23834e-05	5.21598e-05	6.78876e-05	0.00010016	0.000142614	0.000142361	0.000115604	8.43595e-05
688	Alpha-Toxicarol	82-09-7	C10537	C23H22O7	410.137	Flavonoids	411.1	179.1	+	12.31	3.60943e-05	6.52954e-05	0.000115043	4.8964e-05	6.95334e-05	4.29546e-05	2.95375e-05	4.61382e-05	7.35562e-05	6.44671e-05	4.38439e-05	4.27479e-05	6.06358e-05	6.02649e-05
689	Bruceine D	21499-66-1	C08752	C20H26O9	410.158	Diterpenoids	411.2	393.2	+	4.84	1.91114e-05	2.38669e-05	3.41259e-05	1.02476e-05	1.0522e-05	1.74088e-05	2.05195e-05	1.90464e-05	1.76227e-05	1.49036e-05	1.2834e-05	1.88316e-05	2.06303e-05	2.02668e-05
690	Lactupicrin	65725-11-3	C09490	C23H22O7	410.137	Sesquiterpenoids	411.1	259.1	+	13.8	1.22981e-05	6.88655e-06	9.88228e-06	1.05142e-05	6.88914e-06	6.62637e-06	7.93096e-06	1.18899e-05	9.07801e-06	1.2482e-05	7.19302e-06	6.52164e-06	5.40016e-06	1.70783e-05
691	1-Isomangostin	19275-44-6	C10071	C24H26O6	410.173	Xanthones	411.2	55.1	+	13.16	5.20772e-05	6.05978e-05	5.2788e-05	5.92434e-05	6.90942e-05	6.67273e-05	6.63613e-05	6.35336e-05	7.0874e-05	6.62542e-05	4.56159e-05	6.26276e-05	8.38825e-05	4.90432e-05
692	3-Isomangostin	19275-46-8		C24H26O6		Xanthones	411.2	55.1	+	13.09	5.52906e-05	6.71736e-05	7.38639e-05	7.89827e-05	6.54817e-05	6.01844e-05	6.86545e-05	6.35336e-05	7.9563e-05	5.63396e-05	9.1917e-05	8.03622e-05	7.81489e-05	5.18373e-05
693	alpha-Hederin	27013-91-8	C08954	C41H66O12	750.455	Triterpenoids	751.5	437.3	+	8.16	0.0613748	0.0420926	0.0568375	0.0415511	0.0468245	0.0342735	0.0431018	0.0292834	0.0314953	0.0211654	0.0274888	0.0356076	0.0299689	0.0243477
694	Daidzein-4',7-diglucoside	53681-67-7		C27H30O14	578.164	Flavonoids	579.2	399.1	+	5.94	2.02201e-05	1.28892e-05	4.73105e-05	2.39517e-05	5.11602e-05	6.62917e-05	0.00013064	8.59388e-06	1.57664e-05	3.15391e-05	1.81769e-05	2.66845e-05	3.39393e-05	1.6842e-05
695	Desoxypeganine	495-59-0	C10656	C11H12N2	172.1	Alkaloids	173.1	144.1	+	8.38	5.59936e-05	2.35564e-05	3.57274e-05	3.42939e-05	1.79229e-05	2.78132e-05	2.13964e-05	5.04984e-05	5.2311e-05	4.06227e-05	4.46977e-05	2.93327e-05	2.43099e-05	4.55067e-05
697	Tangeretin	481-53-8	C10190	C20H20O7	372.121	Flavonoids	373.1	343.1	+	11.37	1.79608e-05	9.29511e-08	2.24671e-05	2.6695e-05	6.06382e-05	1.08231e-05	1.00255e-07	5.10203e-06	1.33221e-05	9.68767e-08	6.06388e-05	5.64205e-05	1.71897e-05	5.08688e-05
698	Tetrahydrocurcumin	36062-04-1		C21H24O6	372.157	Phenols	373.2	137.1	+	9.38	8.53483e-06	7.61409e-06	1.1112e-05	4.0315e-05	1.98836e-05	4.41815e-06	1.2047e-05	1.83096e-05	7.21147e-06	6.96291e-06	5.5329e-05	3.46151e-05	1.87139e-05	1.72535e-05
699	Arctigenin	7770-78-7	C10545	C21H24O6		Lignans	373.2	137.1	+	11.39	1.03335e-05	3.15223e-05	4.42906e-05	2.90141e-05	2.70276e-05	9.63989e-06	1.97737e-05	3.19466e-05	1.39546e-05	2.1748e-05	1.78262e-05	2.1808e-05	1.94665e-05	3.38271e-05
700	Veraguensin	19950-55-1	C10892	C22H28O5	372.194	Lignans	373.2	137.1	+	6.75	5.05531e-05	3.38946e-05	5.43104e-05	5.63169e-05	0.000138791	6.97736e-05	7.93661e-05	1.30445e-05	1.73834e-05	2.87263e-05	3.50011e-05	3.17261e-05	3.49373e-05	3.98948e-05
302	Isofraxidin	486-21-5	C17480	C11H10O5	222.053	Phenylpropanoids	223.1	205.1	+	4.25	2.18214e-05	1.48708e-05	8.13255e-05	3.52516e-05	6.00638e-05	7.08638e-05	0.000112556	8.26478e-05	4.93241e-05	5.00533e-05	3.26699e-05	2.37876e-05	5.90406e-05	3.97338e-05
702	Loganin	18524-94-2	C01433	C17H26O10	390.153	Terpene	373.1	179.1	+	5.1	0.00107816	0.000397059	0.000516413	0.000158869	0.000217517	0.000179392	0.000129586	1.99338e-05	9.78972e-05	4.50867e-05	0.000142469	0.000109027	7.26955e-06	7.98542e-05
703	Mitraphylline	509-80-8	C09227	C21H24N2O4	368.174	Alkaloids	369.2	55.1	+	13.02	0.000610338	0.000437678	0.000433353	0.000331815	0.000606842	0.000524789	0.000609552	0.000709359	0.000574043	0.000402094	0.000476184	0.000414153	0.000626623	0.000420066
704	Cyclocurcumin	153127-42-5		C21H20O6	368.126	Phenols	369.1	135	+	11.18	1.47833e-05	7.6898e-06	2.2e-05	5.12239e-05	2.16781e-05	1.56092e-05	1.2502e-05	2.75644e-05	3.39763e-05	2.45832e-05	2.40676e-05	3.32698e-05	1.74563e-05	4.04102e-05
705	2-Hydroxyxanthone	1915-98-6		C13H8O3	212.047	Xanthones	213.1	128.1	+	7.27	3.26691e-05	1.12056e-05	1.42054e-05	9.71291e-06	1.45424e-05	1.06107e-05	1.95689e-05	3.92816e-05	2.81927e-05	2.48284e-05	1.32894e-05	1.28821e-05	2.29617e-05	1.92512e-05
706	Benzoin	119-53-9	C01408	C14H12O2	212.084	Stilbenes	213.1	105	+	4.67	0.00538194	0.0017325	0.00195434	0.000615838	0.000922775	0.000359622	0.000267052	0.000525366	0.000468611	0.000498788	0.00290507	0.00150928	0.000526828	0.000184274
707	5-Carboxyvanillic acid	2134-91-0	C18338	C9H8O6	212.032		213	167	+	3.52	9.85116e-06	1.34963e-05	1.30966e-05	1.2521e-05	2.1852e-05	1.46222e-05	1.42566e-05	1.61735e-05	1.25191e-05	2.03731e-05	1.21147e-05	1.67019e-05	3.201e-05	1.36285e-05
745	Lithospermic acid	28831-65-4	C08745	C27H22O12	538.111	Phenylpropanoids	539.1	181.1	+	7.12	4.21907e-05	2.20858e-05	2.12858e-05	3.48628e-05	1.5874e-05	2.61214e-05	2.78226e-05	3.42481e-05	2.96047e-05	2.63401e-05	1.82237e-05	2.48491e-05	1.64135e-05	3.64951e-05
709	Limonin	1180-71-8	C03514	C26H30O8	470.194	Triterpenoids	471.2	161.1	+	10.89	3.62582e-05	5.64431e-05	5.08905e-05	3.87059e-05	2.35474e-05	5.431e-06	5.67297e-05	5.63552e-05	9.71083e-05	2.87418e-05	5.55227e-05	1.73331e-05	6.69402e-05	5.72939e-05
710	Atranorin	479-20-9		C19H18O8	374.1	Phenols	375.1	179	+	5.26	3.16444e-05	1.4728e-05	4.13378e-05	5.89564e-05	3.59873e-05	2.62584e-05	1.74942e-05	1.25727e-06	8.81353e-06	1.07185e-05	2.0722e-05	5.73733e-06	4.08884e-06	1.70441e-05
711	Swertiamarin	17388-39-5	C09800	C16H22O10	374.121	Iridoids	375.1	195.1	+	4.82	0.00222922	0.00109548	0.000783274	1.93179e-05	0.000599274	0.000181389	4.75301e-05	0.000230272	0.000248784	1.23371e-05	0.00066079	0.000644275	4.43644e-05	2.14494e-05
712	Isodiospyrin	20175-84-2	C10358	C22H14O6	374.079	Quinones	375.1	357.1	+	11.28	0.000197728	9.45631e-05	8.34453e-05	7.21148e-05	9.90785e-05	4.44033e-05	0.000169218	3.20255e-05	6.73296e-05	0.000119856	6.62304e-05	0.000136225	5.14066e-05	0.000380497
599	Methyl caffeate acid	3843-74-1	C10477	C10H10O4	194.058	Phenylpropanoids	195.1	121	+	4.6	2.44603e-05	2.09267e-05	1.72287e-05	2.37313e-05	2.83607e-05	3.37309e-05	2.93712e-05	8.77136e-06	1.2505e-05	1.52607e-05	1.68323e-05	1.22497e-05	9.81884e-06	3.91374e-06
714	Theaflavin	4670-05-7		C29H24O12	564.127	Flavonoids	565.1	139	+	7.61	1.09744e-05	3.07285e-06	7.63671e-06	3.92527e-06	1.25991e-05	1.13674e-06	6.92525e-06	2.74543e-06	2.60861e-06	1.60806e-06	2.68737e-05	1.07591e-05	2.2839e-06	2.67227e-06
715	Bufotaline	471-95-4	C16923	C26H36O6	444.251	Steroids	445.3	385.2	+	11.9	3.62702e-05	6.47972e-05	4.06909e-05	2.65776e-05	2.58816e-05	7.12686e-06	3.35399e-05	2.07499e-05	3.237e-05	1.90202e-05	4.45497e-05	2.92347e-05	1.2369e-05	3.56864e-05
716	Lathosterol	80-99-9	C01189	C27H46O	386.355	Steroids and steroid derivatives	369.4	95.1	+	11.8	0.000136214	0.000116381	0.000129829	0.000186835	0.000164711	0.000133786	0.000125027	0.000196269	0.000214023	0.000322584	0.000193703	0.000209449	0.000149881	0.000471122
717	Carbofuran	1563-66-2	C14291	C12H15NO3	221.105	Coumarans	222.1	123	+	4.03	5.89792e-06	2.75944e-06	5.28908e-06	1.05298e-05	3.62626e-06	6.81107e-06	1.0316e-05	5.76233e-06	7.07979e-06	5.96593e-06	4.56756e-06	4.5446e-06	6.148e-06	4.94181e-06
718	Dihydrozeatin	23599-75-9	C02029	C10H15N5O	221.128	Imidazopyrimidines	222.1	204.1	+	4.3	0.000138755	0.000113501	0.000332596	6.01849e-05	0.000140696	0.000255279	0.000141411	1.41937e-05	3.92446e-06	1.19395e-05	3.9796e-05	4.54552e-05	4.83486e-05	2.20924e-05
719	Mevastatin	73573-88-3	C13963	C23H34O5	390.241	Diterpenoids	391.2	185.1	+	12.07	0.000117564	7.00365e-05	9.32276e-05	6.06336e-05	6.40566e-05	9.36661e-05	0.000112832	7.72216e-05	5.66734e-05	9.86508e-05	7.33529e-05	8.87733e-05	4.46473e-05	5.48319e-05
720	Lubiprostone	136790-76-6;333963-40-9	C13707	C20H32F2O5	390.222	Fatty Acyls	391.2	149	+	12.75	0.00717687	0.0117191	0.0205206	0.011916	0.0118231	0.0208773	0.121737	0.00990044	0.0325844	0.0186808	0.0216835	0.0163127	0.0236216	0.0205168
721	Purine	120-73-0	C15587	C5H4N4	120.044	Nucleotide and its derivates	121.1	94	+	2.05	1.12183e-05	8.48183e-06	1.84812e-05	9.72885e-06	1.2671e-05	1.00706e-05	2.52658e-05	1.81943e-05	4.67833e-05	4.85029e-05	3.37426e-05	1.35864e-05	2.44432e-05	3.38633e-05
722	Erythrose	583-50-6	C01796	C4H8O4	120.042	Organooxygen compounds	121	103	+	3.05	0.000500499	0.000697517	0.00063659	0.000612564	0.000662533	0.000515145	0.000595537	0.000711313	0.00128221	0.00100632	0.000792901	0.000671231	0.00117072	0.000930414
723	Styrene Oxide	96-09-3	C02083	C8H8O	120.058	Benzene and substituted derivatives	121.1	103.1	+	5.94	0.000369861	0.000209902	0.000284351	0.000248952	0.000205791	0.000276862	0.000157854	0.000254665	0.000289135	0.000242587	0.000171977	0.000167009	0.000255777	0.000286058
725	Isoxanthopterin	529-69-1	C03975	C6H5N5O2	179.044	Pteridines and derivatives	180.1	135	+	3.26	3.53135e-05	3.55554e-05	7.14171e-05	5.50043e-05	4.19037e-05	3.15546e-05	4.05483e-05	0.000340132	0.00022357	7.5541e-05	6.35705e-05	4.10339e-05	0.00018151	0.000215552
726	Glucosamine	3416-24-8	C00329	C6H13NO5	179.079	Carbohydrates	180.1	162.1	+	2.6	1.40124e-05	7.81095e-06	1.08556e-05	5.97737e-06	9.15413e-06	1.09407e-05	1.30089e-05	4.82521e-05	4.8419e-05	3.23823e-05	7.44095e-06	1.94444e-05	7.14253e-05	6.2911e-05
727	Sinapyl alcohol	537-33-7	C02325	C11H14O4	210.089	Hydroxycinnamoyl derivatives	193.1	161.1	+	4.43	3.77334e-05	2.35333e-05	5.87831e-05	6.5267e-05	0.000122913	0.000265763	0.000319849	1.99627e-05	1.65752e-05	1.30112e-05	5.79988e-05	5.41131e-05	2.4779e-05	1.89967e-05
728	beta-Ionone	79-77-6	C12287	C13H20O	192.151	Prenol lipids	193.2	55.1	+	11.23	0.000120917	5.05659e-05	4.1809e-05	6.112e-05	8.52302e-05	9.16886e-05	8.67356e-05	0.000118819	0.00010333	0.000119028	0.000126344	9.80058e-05	9.0462e-05	8.40576e-05
729	Carvacryl acetate	6380-28-5		C12H16O2	192.115	Monoterpenoids	193.1	133.1	+	11.23	0.000153494	8.39052e-05	0.000124691	0.000113426	8.71158e-05	0.000118092	0.000111929	7.08148e-05	7.42245e-05	7.6061e-05	0.000136905	0.00017996	0.000195819	0.000138051
730	Methyl hexadecanoic acid	112-39-0	C16995	C17H34O2	270.256	Fatty Acyls	271.3	57.1	+	9.78	8.27093e-05	0.000101508	0.000105897	0.000146817	0.00017494	0.000119891	9.97116e-05	0.000119109	0.000119756	0.000112721	9.75643e-05	0.000116735	0.000111008	8.6255e-05
731	Fingolimod hydrochloride	162359-56-0		C19H33NO2	307.251	Miscellaneous	308.3	105.1	+	13.11	0.000105476	8.17875e-05	0.000117874	9.62076e-05	0.000108053	0.000107658	0.000126664	0.000151345	0.000105199	0.000112617	0.000127509	9.11081e-05	0.000122035	0.000137919
732	N1-(alpha-D-ribosyl)-5,6-dimethyl-benzimidazole	132-13-8	C05775	C14H18N2O4	278.127	Benzimidazole ribonucleosides and ribonucleotides	279.1	147.1	+	11.88	0.000170598	0.000181717	0.000263386	0.000803793	0.000405002	0.000170428	0.000235895	0.00194918	0.00244283	0.0019747	0.00109782	0.000889489	0.00188786	0.000986
734	Schisandrol A	7432-28-2	C17064	C24H32O7	432.215	Lignans	433.2	415.2	+	11.58	2.64411e-05	4.57241e-05	7.5671e-05	5.83657e-05	6.61829e-05	3.91499e-05	1.5362e-05	6.51285e-05	5.73661e-05	6.0966e-05	4.80359e-05	5.84279e-05	6.82238e-05	3.85705e-05
735	Campesterol	474-62-4	C01789	C28H48O	400.371	Steroids and steroid derivatives	383.4	147.1	+	12.18	0.00132835	0.00131195	0.00178693	0.00109688	0.00151005	0.00133821	0.00130803	0.00103115	0.00159761	0.00109749	0.00108611	0.00118894	0.00120462	0.000996451
736	Glyceric acid	473-81-4	C00258	C3H6O4	106.027	Organooxygen compounds	107	89	+	0.55	0.000421165	0.000365874	0.000299764	0.000272254	0.00034659	0.000484815	0.000391022	0.000156114	0.000320538	0.000281984	0.000201684	0.00043861	0.000341016	0.00023364
737	Benzaldehyde	100-52-7	C00261	C7H6O	106.042	Phenols	107	79	+	2.82	0.000368404	0.000280425	0.000380082	0.000252755	0.000282774	0.000289234	0.000409532	0.000350658	0.000722436	0.000666174	0.000625136	0.000284975	0.000936001	0.000301694
738	2-Aminomuconate semialdehyde		C03824	C6H7NO3	141.043	Carboxylic acids and derivatives	142	96	+	1.19	5.78807e-05	4.30651e-05	4.79874e-05	4.21797e-05	7.65596e-05	4.66321e-05	6.84595e-05	5.69928e-05	7.1879e-05	7.62595e-05	9.08831e-05	3.69431e-05	3.71074e-05	4.00987e-05
739	L-Hypoglycin A	156-56-9	C08287	C7H11NO2	141.079	Carboxylic acids and derivatives	142.1	96.1	+	0.52	4.93791e-05	3.66348e-05	4.13708e-05	2.52218e-05	4.01986e-05	2.42912e-05	3.08755e-05	3.26202e-05	2.89381e-05	4.68835e-05	4.37857e-05	4.61585e-05	2.88032e-05	1.73532e-05
740	Arecaidine	499-04-7	C10128	C7H11NO2		Alkaloids	142.1	96.1	+	1.54	3.78244e-05	3.8106e-05	5.68606e-05	3.36619e-05	6.31957e-05	7.978e-05	5.96659e-05	4.52777e-05	4.84505e-05	3.68037e-05	5.28431e-05	1.95058e-05	4.59658e-05	8.51932e-05
742	Hinokiflavone	19202-36-9	C10057	C30H18O10	538.09	Flavonoids	539.1	521.1	+	11.93	9.98064e-05	8.03661e-05	0.000113478	9.32654e-05	0.000137734	0.000107994	0.000172919	0.000153659	0.000235667	0.000305035	0.00015381	0.000152076	8.81388e-05	0.000210701
744	3,8'-Biapigenin	101140-06-1		C30H18O10		Flavonoids	539.1	521.1	+	11.92	9.98064e-05	8.03661e-05	0.000113478	9.32654e-05	0.000137734	0.000107994	0.000172919	0.000153659	0.000235667	0.000305035	0.00015381	0.000152076	8.81388e-05	0.000210701
486	Methyl cinnamate	103-26-4	C06358	C10H10O2	162.068	Phenylpropanoids	163.1	103.1	+	4.9	1.01636e-05	1.11836e-05	1.95026e-05	8.51044e-06	1.22687e-05	1.98707e-06	5.55714e-06	2.55367e-06	1.21755e-05	1.21761e-05	2.64069e-05	1.3831e-05	1.18102e-05	1.17923e-05
746	Sciadopitysin	521-34-6	C10182	C33H24O10	580.137	Flavonoids	581.1	563.1	+	12.82	0.000122924	7.06838e-05	0.000144198	0.000119043	0.000129269	6.41576e-05	8.67807e-05	9.72085e-05	8.55828e-05	0.000100793	8.71187e-05	0.000105809	5.78243e-05	7.68105e-05
748	Rapanone	573-40-0	C10399	C19H30O4	322.214	Quinones	323.2	43.1	+	12.82	6.63306e-05	2.5973e-05	4.32504e-05	3.81452e-05	6.30294e-05	4.93398e-05	9.94841e-05	4.61254e-05	5.22226e-05	4.65694e-05	9.37974e-05	3.90192e-05	5.00836e-05	0.000104941
749	Zeranol	26538-44-3	C14752	C18H26O5	322.178	Macrolides and analogues	323.2	305.2	+	11.85	5.54798e-05	7.79272e-05	7.7727e-05	7.17993e-05	6.89213e-05	3.09555e-05	9.59495e-06	5.86669e-05	6.40662e-05	4.82009e-05	4.01998e-05	5.42027e-05	5.20381e-05	8.85206e-05
751	Peonidin-3-glucoside	68795-37-9	C12141	C22H22O11	462.116	Flavonoids	463.1	301.1	+	6.93	0.0224275	0.0254401	0.0694808	0.0750495	0.0634651	0.0635762	0.108711	0.000255085	0.000343042	0.00135579	0.0383881	0.0463077	0.000527662	0.000647441
753	Quercetin-3-O-sophoroside	18609-17-1	C12667	C27H30O17	626.148	Flavonoids	627.2	303.1	+	6.24	1.98613e-05	2.64953e-06	2.08419e-05	9.52427e-06	1.9083e-05	5.45451e-06	1.07383e-05	4.44646e-06	9.82469e-08	8.50794e-06	7.01604e-05	1.73798e-05	9.84305e-06	3.04437e-06
754	Quercetin-7-O-beta-D-glucopyranoside	491-50-9	C12639	C21H20O12	464.095	Flavonoids	465.1	285	+	6.1	9.68619e-05	5.1009e-05	8.03614e-05	1.84275e-05	6.11603e-05	4.30366e-05	4.56073e-05	6.03235e-06	1.91774e-05	1.41045e-05	0.000217939	0.000104568	5.79527e-06	7.93427e-06
755	Hesperetin 7-O-glucoside	31712-49-9	C16422	C22H24O11	464.132	Flavonoids	465.1	285.1	+	6.07	7.58657e-05	5.1009e-05	7.34875e-05	2.08122e-05	6.11603e-05	4.30366e-05	5.80245e-05	9.87559e-06	1.91774e-05	5.50139e-06	0.000217939	0.000104568	5.79527e-06	7.93427e-06
756	Quercetagetin	90-18-6	C10122	C15H10O8	318.038	Flavonoids	319	109	+	11.58	7.06416e-05	0.000105645	8.08563e-05	0.000154759	5.47287e-05	0.000216111	5.48547e-05	8.48275e-05	9.76178e-05	8.26539e-05	7.73556e-05	0.000114427	0.000114632	5.38201e-05
757	Gossypetin	489-35-0	C04109	C15H10O8		Flavonoids	319	109	+	6.46	2.54082e-05	1.26196e-05	2.15259e-05	1.32984e-05	1.54032e-05	1.60488e-05	1.59008e-05	1.81075e-05	2.87519e-05	8.76986e-06	3.02731e-05	2.44982e-05	2.05979e-05	2.21613e-05
758	Isoliquiritin; Isoliquiritoside	5041-81-6	C16978	C21H22O9	418.126	Chalcones	419.1	239.1	+	6.94	3.51505e-06	8.38935e-06	7.18828e-06	1.04979e-05	1.0299e-05	2.4552e-06	9.22777e-06	9.47738e-06	1.05988e-05	5.78273e-06	7.51314e-06	6.78517e-06	1.5772e-05	3.12303e-06
759	Liquiritin	551-15-5	C16989	C21H22O9		Flavonoids	419.1	239.1	+	5.73	1.20515e-05	6.45018e-06	8.22482e-06	1.02329e-06	8.57273e-06	1.71917e-05	1.47786e-05	1.04185e-05	9.61714e-06	5.25512e-06	4.94255e-06	3.88367e-06	1.07114e-05	9.69969e-06
761	Ethyl 3,4,5-trimethoxybenzoate	6178-44-5		C12H16O5	240.1	Phenols	241.1	195.1	+	0.53	1.37314e-05	1.47706e-05	8.84438e-06	1.24851e-05	9.84085e-06	1.00016e-05	9.15546e-06	1.03967e-05	1.37163e-05	9.29397e-06	1.45834e-05	1.41628e-05	1.23126e-05	1.10348e-05
762	Methyl hesperidin	11013-97-1	C17393	C29H36O15	624.205	Flavonoids	625.2	317.1	+	12.99	5.13511e-05	3.30084e-05	3.48455e-05	5.45362e-05	5.92516e-05	2.22823e-05	3.54228e-05	5.06094e-05	5.0985e-05	9.29434e-05	4.79555e-05	7.05861e-05	8.00122e-05	0.000117622
764	Plantagoside	78708-33-5	C17531	C21H22O12	466.111	Flavonoids	467.1	287.1	+	6.85	8.10267e-06	5.73527e-06	2.88625e-05	2.68878e-06	1.00138e-05	7.10756e-06	1.51145e-05	6.7843e-06	1.18565e-05	3.65276e-06	1.26274e-05	6.35202e-06	5.37958e-06	1.74371e-06
765	Agnuside	11027-63-7	C09765	C22H26O11	466.148	Iridoids	467.2	121	+	12.37	0.000610602	0.000470027	0.000672459	0.000535033	0.000571189	0.000716249	0.000529104	0.000591522	0.000542639	0.000526155	0.000658547	0.000543777	0.000706598	0.000545521
766	Stigmasterol	83-48-7	C05442	C29H48O	412.371	Steroids and steroid derivatives	395.4	83.1	+	13.12	0.000268758	0.000392201	0.0002922	0.000545957	0.000328753	0.000583406	0.000269462	0.000263531	0.000231762	0.00024998	0.000367801	0.000352142	0.000421323	0.000293733
767	alpha-Spinasterol	481-18-5	C08840	C29H48O		Steroids and steroid derivatives	395.4	83.1	+	13.32	0.000351991	0.000354779	0.000246074	0.000551741	0.000368445	0.000573412	0.000282245	0.000270701	0.000339294	0.000262475	0.000455579	0.000319229	0.000444437	0.000266452
768	Valerenic acid	3569-10-6	C09743	C15H22O2	234.162	Sesquiterpenoids	235.2	161.1	+	11.24	6.92426e-05	0.000228875	0.000201994	8.24036e-05	6.59902e-05	0.000106587	0.00010703	0.000145075	9.17768e-05	0.000110528	6.70673e-05	9.36129e-05	0.000104269	9.74135e-05
769	Sparteine	90-39-1	C10783	C15H26N2	234.21	Alkaloids	235.2	219.2	+	8.06	6.93566e-06	4.57805e-06	1.41089e-05	3.46333e-06	2.02506e-06	4.63e-06	3.33062e-06	1.03092e-05	1.08091e-05	8.40902e-06	4.19703e-06	5.67573e-06	7.62382e-06	1.07294e-05
770	Benzoylagmatine		C02253	C12H18N4O	234.148		235.2	105	+	10.56	0.000180658	0.000186675	0.000265669	0.000192391	7.52933e-05	0.000199976	0.00024117	0.000244419	0.000217602	0.000170279	0.000186478	8.36943e-05	0.000140626	0.000198955
771	Bakkenolide A	19906-72-0	C09350	C15H22O2	234.162	Miscellaneous	235.2	149.1	+	11.85	0.000128249	0.000160454	9.5695e-05	0.000158932	0.000148179	9.39165e-05	0.000113794	0.000171041	9.10752e-05	0.000142481	9.26647e-05	0.000189616	0.000134768	0.000141921
772	1'-Acetoxychavicol acetate	52946-22-2	C10426	C13H14O4	234.089	Phenols	235.1	175.1	+	10.55	9.96852e-05	4.47217e-05	5.37586e-05	8.23383e-05	0.000112486	5.2656e-05	0.000100177	6.41964e-05	6.67795e-05	6.57206e-05	9.21052e-05	6.30291e-05	6.31155e-05	5.64821e-05
773	Angustifoline	550-43-6	C10751	C14H22N2O	234.173	Alkaloids	235.2	164.1	+	10.56	4.8625e-06	8.3068e-06	1.31539e-05	2.47958e-05	1.28777e-05	3.00037e-05	7.46138e-06	4.35916e-06	2.47158e-05	1.34529e-05	4.55855e-06	2.36482e-05	1.34754e-05	1.79417e-05
774	N-p-Coumaroyl putrescine	34136-53-3	C18326	C13H18N2O2	234.137	Phenolamides	235.1	72.1	+	4.16	3.26502e-05	1.50301e-05	2.27567e-05	1.53415e-05	2.79289e-05	1.7351e-05	1.89677e-05	1.52303e-05	1.9006e-05	1.07124e-05	1.42685e-05	1.20636e-05	2.39432e-05	1.70872e-05
775	beta-Costic acid	3650-43-9		C15H22O2	234.162	Sesquiterpenoids	235.2	189.2	+	8.9	6.64109e-05	3.63974e-05	6.12825e-05	4.7507e-05	0.000129234	0.000139431	6.42082e-05	6.58131e-05	4.06589e-05	3.83655e-05	3.60344e-05	3.01817e-05	3.99477e-05	6.58735e-05
776	Sclareol	515-03-7	C09183	C20H36O2	308.272	Diterpenoids	291.3	273.3	+	10.62	1.59343e-05	1.47985e-05	1.6725e-05	1.19921e-05	1.39054e-05	1.30969e-05	1.05112e-05	8.03596e-05	5.50638e-05	4.80184e-05	6.15984e-06	2.95006e-05	5.27328e-05	3.11317e-05
777	12-O-tetradecanoylphorbol-13-acetate	16561-29-8	C05151	C36H56O8	616.398	Diterpenoids	617.4	581.4	+	12.49	6.64406e-05	3.24502e-05	4.46624e-05	2.23482e-05	5.13619e-05	5.80264e-05	4.29105e-05	6.38211e-05	4.70879e-05	4.28109e-05	4.19061e-05	4.62345e-05	4.02477e-05	4.55418e-05
778	Mulberrofuran A	68978-04-1	C08846	C25H28O4	392.199	Phenols	393.2	55.1	+	13.23	5.71945e-05	5.8454e-05	4.9553e-05	7.71859e-05	6.79322e-05	7.11574e-05	5.35073e-05	7.18803e-05	5.18216e-05	6.26314e-05	9.47515e-05	7.27232e-05	5.27699e-05	4.92487e-05
779	Dipterocarpol	471-69-2	C08622	C30H50O2	442.381	Triterpenoids	443.4	425.4	+	12.05	8.93316e-05	8.7731e-05	9.06132e-05	0.000103022	0.000159373	4.46546e-05	7.81413e-05	0.000167882	0.000175545	0.000291241	0.000103807	8.58132e-05	0.000133035	0.000412347
780	Vanillic acid	121-34-6	C06672	C8H8O4	168.042	Phenols	169	65	+	3.78	0.000342184	0.000227824	0.000329132	0.000202741	0.000110374	0.000120963	0.000183609	5.31141e-05	7.59359e-05	5.40374e-05	0.000198124	0.000201083	6.88946e-05	3.72693e-05
781	p-Hydroxymandelic acid	1198-84-1	C11527	C8H8O4		Phenols	169	123	+	3.36	0.000153046	0.00012311	0.000164809	9.85819e-05	6.2014e-05	8.87125e-05	9.31588e-05	0.000124133	0.000116448	5.33175e-05	0.000155346	0.000142168	4.12175e-05	6.52255e-05
782	Beta-Sitosterol;beta-Sitosterol	83-46-5	C01753	C29H50O	414.386	Steroids and steroid derivatives	397.4	147.1	+	12.93	0.000483363	0.000570746	0.000736799	0.000694129	0.000250422	0.000604356	0.000426427	0.000327377	0.000273301	0.000515039	0.000519905	0.000570856	0.000366698	0.000470353
783	Vitamin D2 (Ergocalciferol)	50-14-6	C05441	C28H44O	396.339	Steroids and steroid derivatives	397.3	69.1	+	11.51	0.000275329	0.000274199	0.000664762	0.000334025	0.000313114	0.000143851	0.000160883	6.54593e-05	0.000378032	0.000624382	0.000424419	0.000395907	0.000232292	0.000317433
784	Coproporphyrin III	14643-66-4	C05770	C36H38N4O8	654.269	Tetrapyrroles and derivatives	655.3	619.3	+	11.85	0.000725216	0.000283198	0.000378056	4.95804e-05	6.29316e-05	5.96801e-05	3.14996e-05	6.79275e-05	1.1408e-05	1.35246e-05	0.00010472	5.93159e-05	5.18837e-05	1.34978e-05
785	Gemcitabine	95058-81-4	C07650	C9H11F2N3O4	263.072	Pyrimidine nucleosides	264.1	112.1	+	0.75	7.13929e-05	0.000105706	6.64259e-05	0.000111313	8.73788e-05	8.78658e-05	0.000124409	0.000106678	0.000197949	9.58146e-05	6.75412e-05	7.87368e-05	0.000144667	0.000117182
786	p-Hydroxyphenylacetylglycine		C05596	C10H11NO4	209.069	Carboxylic acids and derivatives	210.1	107	+	8.17	3.16457e-05	2.12423e-05	2.64882e-05	3.72226e-05	2.91162e-05	2.39309e-05	2.19812e-05	2.41227e-05	2.11674e-05	1.71765e-05	2.35273e-05	2.04647e-05	2.83542e-05	6.03504e-05
787	cis-2-Methylaconitate	6061-93-4	C04225	C7H8O6	188.032	Carboxylic acids and derivatives	189	97	+	3.8	2.69599e-05	2.26962e-05	2.09323e-05	1.87377e-05	2.81824e-05	1.97626e-05	2.2708e-05	1.76406e-05	3.44948e-05	3.0739e-05	1.5368e-05	2.04628e-05	3.00972e-05	2.78924e-05
713	Methyl rosmarinate	99353-00-1		C19H18O8	374.1	Phenylpropanoids	375.1	121	+	6.6	9.62947e-05	0.00017463	0.000104766	0.000121292	6.17894e-05	0.000122805	0.000131381	0.000488623	0.000270601	0.000118207	6.41331e-05	7.2755e-05	0.000368213	0.000217644
789	N6-Acetyl-L-lysine	692-04-6	C02727	C8H16N2O3	188.116	Amino acid and derivatives	189.1	84.1	+	0.81	0.00213311	0.00216043	0.00185186	0.00158789	0.0022187	0.00239539	0.0036359	0.000362269	0.00212192	0.000496972	0.0047626	0.00254561	0.000667928	0.0028434
790	Plumbagin	481-42-5	C10387	C11H8O3	188.047	Quinones	189.1	41	+	8.73	0.000461691	6.54929e-05	0.000186252	5.88893e-05	0.000208873	0.000202684	0.000110956	0.000224482	8.87765e-05	0.000115616	4.19316e-05	2.86527e-05	7.94627e-05	0.000216594
792	3-Butylidenephthalide	551-08-6	C16924	C12H12O2	188.084	Miscellaneous	189.1	79.1	+	8.74	0.000309676	0.000400595	0.000999163	0.0001601	0.000265205	0.000508569	0.00052467	0.000659204	0.00037811	0.000739167	0.000236516	0.000595109	0.0003915	0.000418169
793	2,6-Dimethyl-7-octene-2,3,6-triol	73815-21-1		C10H20O3	188.141	Monoterpenoids	189.1	153.1	+	3.82	1.42657e-06	2.9435e-06	3.82285e-06	3.29166e-06	4.4617e-06	5.25206e-06	2.39279e-06	2.83655e-06	6.69929e-06	2.28781e-06	5.21557e-06	3.16049e-06	5.76002e-06	4.66634e-06
794	Pseudouridine 5'-phosphate	1157-60-4	C01168	C9H13N2O9P	324.036	Organooxygen compounds	325	99	+	1.16	0.000163001	0.000350582	6.8594e-05	0.000328538	0.000811812	0.000437945	0.000613218	8.02284e-05	2.64766e-05	2.7885e-05	0.000460427	0.000330912	1.66762e-05	3.71683e-05
795	3-Methoxy-4-hydroxyphenylglycolaldehyde	17592-23-3	C05583	C9H10O4	182.058	Phenols	183.1	123	+	7.99	3.06286e-05	1.6331e-05	2.83599e-05	2.35429e-05	2.0815e-05	1.66959e-05	2.5592e-05	1.82528e-05	1.98955e-05	1.87385e-05	3.03073e-05	2.7806e-05	1.28564e-05	1.90934e-05
289	Methyleugenol	93-15-2	C10454	C11H14O2	178.099	Phenylpropanoids	179.1	138.1	+	9.51	2.15954e-05	1.24395e-05	1.35193e-05	1.17453e-05	2.07004e-05	1.53054e-05	1.61392e-05	9.35208e-06	1.37305e-05	2.43333e-05	1.30748e-05	1.54663e-05	2.32763e-05	1.1641e-05
797	Leucodopachrome	18766-67-1	C05604	C9H9NO4	195.053	Indoles and derivatives	196.1	150.1	+	4.82	0.00010164	8.94708e-05	0.000129598	0.000106054	0.000118793	9.09052e-05	0.00014711	8.97213e-05	0.000172114	0.000101478	9.526e-05	9.37416e-05	0.000121852	8.44962e-05
798	D-Urobilin	3947-38-4	C05795	C33H40N4O6	588.295	Tetrapyrroles and derivatives	589.3	553.3	+	11.52	2.6836e-05	1.48981e-06	1.05589e-05	1.38527e-05	2.36641e-05	1.98789e-05	1.00255e-07	4.9912e-05	2.40733e-05	9.68767e-08	3.03874e-05	1.02837e-07	2.76711e-05	2.17648e-05
799	Methylimidazole acetaldehyde	19639-03-3	C05827	C6H8N2O	124.064	Azoles	125.1	107.1	+	0.71	4.48704e-05	4.07537e-05	2.83104e-05	5.57352e-05	2.72777e-05	4.13499e-05	4.89433e-05	1.64146e-05	2.23407e-05	2.58468e-05	3.38125e-05	1.19088e-05	2.27088e-05	3.10579e-05
800	Guaiacol	90-05-1	C15572;C01502	C7H8O2	124.052	Phenols	125.1	65	+	5.62	3.45622e-05	1.987e-05	7.30027e-05	2.71448e-05	2.60555e-05	4.65957e-05	6.32902e-05	3.38303e-05	3.92685e-05	2.33295e-05	3.73483e-05	1.83107e-05	2.69298e-05	2.24927e-05
801	2'-O-Methyladenosine	2140-79-6	C04779	C11H15N5O4	281.112	Purine nucleosides	282.1	136.1	+	2.72	0.000217436	0.000545618	0.000243148	0.000389623	0.000235385	0.000129649	0.000201305	0.0193084	0.0243433	0.0225538	0.000433828	0.000301159	0.0225222	0.00871752
802	9-Riburonosyladenine		C11501	C10H11N5O5	281.076		282.1	136.1	+	12.54	9.73448e-05	8.82161e-05	0.00014698	5.03085e-05	0.000106322	2.23104e-05	0.000149708	9.72758e-05	0.000182424	9.47948e-05	7.80933e-05	5.35318e-05	8.3353e-05	6.6997e-05
803	4-Hydroxyphenylacetylglutamic acid		C05595	C13H15NO6	281.09		282.1	107	+	12.99	0.174465	0.151724	0.18357	0.104771	0.176021	0.112249	0.205595	0.184604	0.182734	0.166062	0.144732	0.124594	0.167927	0.140921
805	Bellendine	32152-73-1	C10846	C12H15NO2	205.11	Alkaloids	206.1	148.1	+	5.67	2.00376e-05	8.3214e-06	1.42974e-05	1.21268e-05	1.77494e-05	1.66689e-05	1.91843e-05	1.77393e-05	1.22245e-05	1.57658e-05	7.46409e-06	4.05278e-06	8.02197e-06	1.29706e-05
806	Beta-D-Fructose 2-phosphate		C03267	C6H13O9P	260.03	Organooxygen compounds	261	99	+	0.75	0.00661809	0.00969682	0.00850737	0.0115119	0.0061173	0.0109347	0.0132562	0.0192161	0.0182081	0.0160953	0.00782933	0.00951125	0.025687	0.00959152
807	Nicotinate ribonucleoside		C05841	C11H13NO6	255.074	Nicotinic acid derivatives	256.1	124	+	4.55	9.15231e-06	3.42582e-06	9.79491e-06	7.61284e-06	6.51784e-06	1.49858e-06	2.25112e-06	1.38068e-05	4.49326e-06	5.49672e-06	8.28241e-06	4.6072e-06	9.64838e-06	4.39103e-06
808	Nantenine	2565-01-7	C19985	C20H21NO4	339.147	Alkaloids	340.2	281.1	+	12.12	9.40638e-05	6.9995e-05	0.00010471	0.000131142	0.000158886	7.85093e-05	0.000163926	0.000163383	0.000220951	0.000102285	6.37683e-05	0.000169878	3.81878e-05	1.02523e-05
809	8-Azabicyclo-3.2.1-octan-3-ol	501-33-7		C7H13NO	127.1	Alkaloids	128.1	110.1	+	14.09	1.52329e-05	1.47517e-05	1.17153e-05	7.71187e-06	1.91838e-05	1.10019e-05	1.59828e-05	1.79394e-05	2.13982e-05	2.02857e-05	1.54431e-05	1.26739e-05	3.05647e-05	1.60519e-05
810	gamma-Hydroxy-3-pyridinebutanoate	15569-97-8	C19579	C9H11NO3	181.074	Pyridines and derivatives	182.1	164.1	+	4.36	8.52384e-05	9.26106e-06	9.596e-05	1.16102e-05	3.82478e-05	5.73298e-05	2.49245e-05	7.92005e-06	1.19313e-05	1.03099e-05	5.14257e-05	1.60201e-05	5.20308e-06	5.95807e-06
811	DL-Tyrosine	556-03-6	C01536	C9H11NO3		Alkaloids	182.1	136.1	+	1.9	0.000521798	0.000836232	0.000600396	0.000655062	0.000814583	0.000667084	0.000611807	0.00092864	0.0028005	0.00159241	0.00205968	0.000810363	0.00215767	0.00164827
812	Beta-Tyrosine		C04368	C9H11NO3		Carboxylic acids and derivatives	182.1	123	+	2.42	6.37596e-05	8.62896e-05	5.44983e-05	7.19299e-05	5.47391e-05	7.3664e-05	6.87108e-05	7.93478e-05	0.000139319	0.00013494	8.44377e-05	5.27589e-05	7.09316e-05	0.000102104
813	p-Octopamine	104-14-3	C04227	C8H11NO2	153.079	Phenols	154.1	91.1	+	3.84	0.125734	0.120376	0.143497	0.125081	0.128617	0.137548	0.124747	0.107583	0.126853	0.129839	0.116404	0.141093	0.141534	0.109014
814	Terpinine-4-ol	562-74-3	C17073	C10H18O	154.136	Monoterpenoids	154.1	43	+	5.45	0.000113983	9.6725e-05	0.000118116	0.000102576	7.95821e-05	8.81983e-05	0.000116322	0.000103506	7.45251e-05	0.000106145	0.000107756	9.28621e-05	0.000111264	8.30929e-05
815	Inodxyl glucuronide		C03033	C14H15NO7	309.085	Organooxygen compounds	310.1	134.1	+	11.63	9.83298e-08	8.27962e-06	1.10481e-05	4.59522e-05	1.75802e-05	1.6971e-06	1.09426e-05	7.23063e-06	1.58945e-05	3.11737e-05	8.31166e-05	1.70257e-05	1.93943e-05	3.21633e-06
816	Palmitic acid	57-10-3	C00249	C16H32O2	256.24	Lipids	257.2	57.1	+	12.92	0.00503281	0.00399004	0.00565641	0.00198503	0.00417016	0.00232157	0.00842817	0.00598605	0.00446825	0.00483523	0.00624956	0.00216575	0.00295304	0.00292206
817	Liquiritigenin	578-86-9	C09762	C15H12O4	256.074	Flavonoids	257.1	121	+	9.65	1.11222e-05	7.00221e-06	5.08718e-06	7.15268e-06	1.14104e-05	9.73587e-06	9.34817e-06	1.47619e-05	1.75913e-05	1.8449e-05	1.19234e-05	7.85964e-06	2.1146e-05	1.93916e-05
819	3,9-Dihydroxypterocarpan	61135-91-9	C04271	C15H12O4		Flavonoids	257.1	95	+	9.65	3.08173e-05	1.22146e-05	1.77385e-05	2.41983e-05	2.93677e-05	1.88446e-05	1.4648e-05	4.73712e-05	4.82482e-05	4.17291e-05	1.99253e-05	1.8655e-05	3.25402e-05	6.42026e-05
820	Huperzine B	103548-82-9	C09866	C16H20N2O	256.158	Alkaloids	257.2	198.1	+	3.83	8.30275e-06	3.97667e-06	8.19236e-06	1.0486e-06	6.52116e-06	2.81556e-06	3.90123e-06	6.04758e-06	8.08794e-06	2.70274e-06	3.7434e-06	4.4695e-06	8.31212e-06	2.33163e-06
821	Hydrangenol	480-47-7	C10262	C15H12O4	256.074	Flavonoids	257.1	105	+	11.31	3.5815e-05	8.03904e-05	0.000161999	0.000113711	9.86915e-05	4.66259e-05	3.14953e-05	0.000173797	0.00013119	0.000236781	0.000138224	0.000170864	9.44246e-05	0.000196295
822	1-(alpha-Methyl-4-(2-methylpropyl)benzeneacetate)-beta-D-Glucopyranuronic acid	115075-59-7	C03033	C19H26O8	382.163	Organooxygen compounds	383.2	189.1	+	12.18	0.00012562	7.05975e-05	0.000182545	0.000129128	5.70278e-05	0.000117493	0.000142669	0.000115296	9.34934e-05	8.62657e-05	9.93655e-05	0.000100017	7.4501e-05	5.85847e-05
823	Physalin D	54980-22-2		C28H32O11	544.194	Steroids and steroid derivatives	545.2	527.2	+	12.1	0.00044906	0.000386946	0.000845296	0.000229867	0.000158311	0.00033172	0.000356043	0.000270357	0.000296041	0.000258861	0.000171197	0.000234212	0.000168991	0.000195888
824	Tetrahydroaldosterone-3-glucuronide	20605-81-6	C03033	C27H40O11	540.257	Organooxygen compounds	541.3	347.2	+	0.72	4.82352e-05	1.41626e-05	5.37051e-05	1.39838e-05	1.04119e-07	2.69505e-05	7.44871e-05	0.000170246	4.88285e-05	0.000161277	1.93466e-05	5.1787e-06	0.000151961	0.000140479
825	Oleuropein	32619-42-4	C09794	C25H32O13	540.184	Iridoids	541.2	137.1	+	7.4	2.4178e-05	9.28323e-06	2.50801e-05	4.84554e-06	1.41672e-05	1.21219e-05	8.50051e-06	7.82557e-06	5.50513e-06	3.2664e-06	6.67143e-06	8.29014e-06	1.15741e-06	9.46842e-06
826	Oleuroside	116383-31-4		C25H32O13		Iridoids	541.2	137.1	+	12.73	2.86039e-05	1.11503e-05	2.36135e-05	1.49194e-05	1.51556e-05	1.43924e-05	2.33592e-05	2.82151e-05	2.33155e-05	1.73086e-05	1.02521e-05	3.30949e-05	2.36484e-05	2.85027e-05
827	3-alpha-hydroxy-5-alpha-androstane-17-one 3-D-glucuronide		C03033	C25H38O8	466.257	Organooxygen compounds	467.3	273.2	+	12.35	4.94101e-05	5.39588e-05	2.28624e-05	2.48504e-05	6.26551e-05	2.52531e-05	4.77182e-05	9.56113e-08	2.87861e-05	1.40013e-05	2.37734e-05	2.41497e-05	4.36178e-05	3.70503e-05
828	Ethyl caproate	123-66-0		C8H16O2	144.115	Miscellaneous	145.1	57.1	+	0.74	0.00160739	0.00213397	0.00245886	0.0029218	0.00428143	0.00253927	0.00209987	0.00138503	0.00173124	0.00148787	0.00247768	0.00235886	0.00235689	0.0013921
829	Phenethylamine	64-04-0	C05332	C8H11N	121.089	Benzene and substituted derivatives	122.1	105.1	+	2.82	1.77441e-05	1.31929e-05	1.85802e-05	2.49456e-05	2.36573e-05	2.36044e-05	2.49633e-05	2.03952e-05	1.78965e-05	2.80218e-05	9.98306e-05	1.97053e-05	1.17409e-05	1.34444e-05
830	N,N-Dimethylaniline	121-69-7	C02846	C8H11N		Organonitrogen compounds	122.1	107.1	+	2.74	0.000262765	0.000188147	0.000188792	0.000207769	0.000247721	0.000243367	0.000287103	0.000283717	0.000181235	0.000263002	0.000173872	0.000155507	0.000310246	0.000184098
831	4-Methyl-5-thiazoleethanol	137-00-8	C04294	C6H9NOS	143.04	Azoles	144	113	+	2.66	5.64918e-05	5.67304e-05	8.93086e-05	2.96425e-05	3.35658e-05	5.63672e-05	4.5291e-05	0.000199222	0.00019277	0.00016421	2.08005e-05	5.92889e-05	0.000293129	0.00021373
832	Proline betaine	471-87-4	C10172	C7H13NO2	143.095	Carboxylic acids and derivatives	144.1	41	+	0.74	0.000150393	0.000186948	0.000200005	0.000115131	0.000183254	0.000133485	0.000173858	0.000115654	0.000105045	9.47214e-05	0.000135269	0.000149051	0.000150146	0.000138228
834	Eicosadienoic acid	2091-39-6	C16525	C20H36O2	308.272	Fatty Acyls	309.3	69.1	+	10.62	0.00051919	0.000729224	0.000878203	0.000196895	0.000179893	0.000450804	0.000498014	0.000524608	0.00081284	4.99022e-05	0.000109342	6.33625e-05	0.000533209	0.000361231
835	24-Methylenecycloartan-3-ol	1449-09-8	C08830	C31H52O	440.402	Triterpenoids	441.4	83.1	+	11.45	2.46319e-05	4.4719e-05	1.43709e-05	1.31009e-05	1.45385e-05	2.90057e-05	4.01494e-05	7.62904e-05	2.61601e-05	1.18361e-05	1.03894e-05	1.23989e-05	2.62689e-05	1.93174e-05
836	12(13)-EpOME		C14826	C18H32O3	296.235	Fatty Acyls	297.2	279.2	+	11.88	4.20775e-05	4.59097e-05	6.98825e-05	5.77767e-05	6.1932e-05	4.76055e-05	8.08793e-05	0.000100268	0.000124639	0.000101206	6.69302e-05	7.47842e-05	6.12075e-05	8.04638e-05
837	Antirhine	16049-28-8	C09033	C19H24N2O	296.189	Alkaloids	297.2	279.2	+	11.61	2.54261e-05	5.91836e-05	6.27389e-05	3.06596e-05	5.70695e-05	4.49721e-05	5.0723e-05	5.58864e-05	4.23387e-05	1.83614e-05	3.11067e-05	3.61756e-05	7.5692e-05	6.16831e-05
838	8-Methylnonenoate	59320-77-3	C18202	C10H18O2	170.131	Fatty Acyls	171.1	153.1	+	2.64	1.43111e-05	1.19892e-05	8.24346e-06	9.16003e-06	1.2213e-05	0.000154798	6.87361e-06	1.5716e-05	5.91755e-06	5.31539e-05	1.84566e-05	1.76607e-05	1.74801e-05	2.01065e-05
839	2-(2-Hydroxy-2-propyl)-5-methyl-5-vinyltetrahydrofuran	60047-17-8		C10H18O2		Monoterpenoids	171.1	55.1	+	5.47	0.000248983	0.000296057	0.000291886	0.000143223	0.000206959	0.000299053	0.000147636	0.00015903	0.00023806	0.000147091	0.000347856	0.000222562	0.00014321	0.000226398
1022	Octadecyl p-coumarate	72943-88-5		C27H44O3	416.329	Phenylpropanoids	417.3	105	+	12.07	0.000121442	0.000157684	0.000158158	3.34279e-05	0.000203722	6.24235e-05	0.000213126	3.89884e-05	3.06042e-05	6.23946e-05	0.000211985	0.000100934	4.11358e-05	3.35811e-05
841	Furfuryl acetate	623-17-6		C7H8O3	140.047	Miscellaneous	141.1	81	+	5.47	0.000144375	8.34557e-05	8.29998e-05	6.94322e-05	5.66993e-05	8.44414e-05	9.46595e-05	0.000105184	0.000182091	0.000116212	0.000148616	0.000100117	0.000129463	9.24228e-05
842	Dhurrin	499-20-7	C05143	C14H17NO7	311.101	Alkaloids	334.1	123	+	13.33	7.35055e-05	5.62701e-05	9.36114e-05	6.94153e-05	5.45483e-05	8.38912e-05	6.08764e-05	0.000105556	6.0557e-05	7.89108e-05	7.0969e-05	4.25522e-05	0.000123715	5.93005e-05
843	Seneciphylline	480-81-9	C10391	C18H23NO5	333.158	Alkaloids	334.2	316.2	+	9.06	4.06335e-05	5.81221e-05	8.43363e-05	1.76634e-05	3.72776e-05	2.14269e-05	4.32145e-05	3.5397e-05	2.42504e-05	1.71612e-05	3.71385e-05	5.8945e-05	1.02586e-05	2.96691e-05
845	Stearic Acid	57-11-4	C01530	C18H36O2	284.272	Fatty Acyls	285.3	57.1	+	13.02	0.00043917	0.000369351	0.000394581	0.000279246	0.000395337	0.000263089	0.000480153	0.000453869	0.00042507	0.000328246	0.000393608	0.000263485	0.000404889	0.000310262
846	Taxiphyllin	21401-21-8	C01855	C14H17NO7	311.101	Phenols	312.1	132	+	13.76	1.02283e-05	8.45981e-06	5.28953e-06	5.33967e-06	7.91804e-06	6.5381e-06	2.65835e-05	1.11116e-05	1.10068e-05	6.2653e-06	4.09592e-06	6.61631e-06	8.62452e-06	7.74135e-06
847	Sesartemin	77394-27-5	C10884	C23H26O8	430.163	Lignans	431.2	169.1	+	11.9	5.89846e-05	0.000112202	0.000100504	0.000118104	0.000140834	9.68954e-05	5.35753e-05	0.000127201	7.30634e-05	5.16696e-05	6.94851e-05	5.35908e-05	6.9783e-05	7.81117e-05
848	Ganoderic acid N	110241-19-5		C30H42O8	530.288	Triterpenoids	531.3	495.3	+	12.6	0.000149788	0.000125828	0.000155409	0.000137374	4.18535e-05	0.000249932	0.000146719	7.12162e-05	8.80453e-05	0.00016785	0.000233023	0.000139853	0.000105693	0.000140066
849	Neolitsine	2466-42-4		C19H17NO4	323.116	Alkaloids	324.1	250.1	+	5.04	0.00121124	0.00108921	0.00104334	0.000561841	0.000437897	0.000333074	0.000524856	2.72146e-05	6.00627e-05	4.51992e-05	0.000662232	0.000416662	2.37591e-05	1.97862e-05
851	N-Methylcoclaurine	5096-70-8	C05243	C18H21NO3	299.152	Alkaloids	300.2	107	+	12.07	5.94574e-05	6.23196e-05	4.78397e-05	4.77524e-05	8.24009e-05	4.33182e-05	7.7843e-05	6.90942e-05	7.63558e-05	8.09348e-05	4.36711e-05	2.21998e-05	4.89358e-05	4.60639e-05
852	Avenanthramide A	108605-70-5	C08472	C16H13NO5	299.079	Cinnamic acids and derivatives	300.1	119	+	12.07	3.03955e-05	2.75987e-05	3.12369e-05	1.8753e-05	1.58647e-05	4.03665e-05	2.86796e-05	4.03089e-05	3.38694e-05	3.8656e-05	5.67068e-05	2.95854e-05	3.28545e-05	3.02152e-05
853	(S)-Actinidine	524-03-8	C09910	C10H13N	147.105	Pyridines and derivatives	148.1	132.1	+	2.8	2.12355e-05	2.78441e-05	0.000592189	3.88316e-05	0.000105871	1.88955e-05	2.24574e-05	2.10393e-05	2.4193e-05	4.09031e-05	0.000257497	0.000264528	5.03869e-05	2.63387e-05
854	1H-Indole-2,3-dione	91-56-5	C11129	C8H5NO2	147.032	Indoles and derivatives	148	120	+	2.79	3.51669e-05	1.89318e-05	4.54073e-05	2.94426e-05	1.85345e-05	2.42823e-05	2.31853e-05	3.74358e-05	3.51215e-05	1.42677e-05	4.64208e-05	2.68677e-05	2.11738e-05	1.85973e-05
855	3-(Carboxymethylamino)propanoic acid	505-72-6		C5H9NO4	147.053	Alkaloids	148.1	130.1	+	0.67	4.39309e-05	2.37856e-05	4.04194e-05	3.37827e-05	2.08104e-05	3.03012e-05	9.16338e-06	3.28413e-05	2.95888e-05	4.21907e-05	3.16896e-05	4.05244e-05	1.95702e-05	1.99511e-05
856	Allocryptopine	24240-04-8;485-91-6	C02134	C21H23NO5	369.158	Alkaloids	370.2	324.2	+	13.59	0.00010689	0.000100659	5.22652e-05	4.39877e-05	6.81075e-05	0.000165045	1.80985e-05	8.27466e-05	0.000101213	8.88366e-05	5.26282e-05	6.49416e-05	7.00946e-05	5.48594e-05
857	Calystegine A3	131580-36-4	C10850	C7H13NO3	159.09	Alkaloids	160.1	142.1	+	3.27	3.42618e-06	3.17119e-06	5.74388e-06	3.98289e-06	5.0613e-06	5.9411e-06	1.04479e-05	4.53847e-06	2.31957e-05	2.77252e-05	1.02851e-05	1.27675e-05	4.42748e-05	3.96767e-05
858	Pregabalin	148553-50-8		C8H17NO2	159.126	Miscellaneous	160.1	55.1	+	0.69	0.00019088	0.000198835	0.000231632	0.000227639	0.000382176	0.000133254	0.000152231	0.000326565	0.000250804	0.000254905	0.000247159	0.000206631	0.000240184	0.000242477
859	Ecgonine	481-37-8	C10858	C9H15NO3	185.105	Alkaloids	186.1	168.1	+	3.11	1.25947e-05	1.14504e-05	9.46959e-06	1.03147e-05	8.71944e-06	6.42868e-06	8.32844e-06	7.63167e-06	1.17923e-05	1.039e-05	8.58789e-06	1.18321e-05	1.22089e-05	4.79646e-06
860	Piperidine	110-89-4	C01746	C5H11N	85.0891	Alkaloids	86.1	69.1	+	2.25	3.11859e-05	2.25873e-05	2.60625e-05	2.13281e-05	3.72051e-05	4.40265e-05	3.07124e-05	0.000126245	2.13771e-05	7.40629e-05	2.7946e-05	1.77314e-05	8.72857e-05	2.73731e-05
861	Sinalbin	20196-67-2	C08426	C14H19NO10S2	425.045	Miscellaneous	426.1	151	+	13.23	2.7388e-05	3.13155e-05	2.26964e-05	3.83802e-05	3.91311e-05	4.29408e-05	3.01319e-05	3.61624e-05	3.3494e-05	5.16318e-05	3.06092e-05	2.16903e-05	2.31345e-05	6.09095e-05
862	Curzerene	17910-09-7		C15H20O	216.151	Sesquiterpenoids	217.2	55.1	+	2.55	0.000183308	0.000322921	0.000198843	0.000198344	0.000147723	0.000218074	0.000164888	0.000997346	0.000157849	0.000637188	0.000227731	0.000252309	0.00152668	0.000824117
863	Furanodiene	19912-61-9	C16959	C15H20O		Sesquiterpenoids	217.2	201.1	+	10.02	5.07334e-06	5.49335e-06	8.94361e-06	1.07564e-05	6.81907e-06	9.07133e-06	3.3721e-06	7.93951e-06	6.02641e-06	1.26081e-05	5.81273e-06	2.42555e-06	8.94137e-06	6.74441e-06
864	alpha-Hexylcinnamaldehyde	101-86-0		C15H20O		Phenols	217.2	91.1	+	8.71	2.34753e-05	2.06428e-05	7.04765e-05	3.51257e-05	2.82364e-05	4.78151e-05	3.76149e-05	0.000121564	0.000114687	7.95352e-05	3.19138e-05	5.38674e-05	7.17655e-05	4.83819e-05
865	2-Hydroxypyridine	142-08-5	C02502	C5H5NO	95.0371	Alkaloids	96	39	+	3.58	2.21051e-05	1.76812e-05	2.21963e-05	2.6299e-05	1.85305e-05	2.46831e-05	2.19228e-05	1.0383e-05	1.63571e-05	2.22059e-05	1.89291e-05	1.52535e-05	2.68278e-05	2.18059e-05
866	3-Methyl-1-butylamine	107-85-7	C02640	C5H13N	87.1048	Alkaloids	88.1	71.1	+	3.59	7.00271e-05	6.8555e-05	7.28735e-05	8.27497e-05	6.39849e-05	6.87489e-05	5.50089e-05	7.08729e-05	8.84444e-05	5.57751e-05	5.37531e-05	4.94303e-05	7.51571e-05	5.53795e-05
867	(+)-Lyoniresinol 9'-O-glucoside	87585-32-8		C28H38O13	582.231	Lignans	583.2	403.2	+	12.8	6.5598e-05	2.83207e-05	3.9482e-05	2.16038e-05	1.28375e-05	2.80665e-05	2.35417e-05	5.41304e-05	2.56294e-05	1.45619e-05	4.43605e-05	1.26742e-05	1.40421e-05	1.64926e-05
868	Cyanidin-3-O-rutinoside chloride	18719-76-1	C04491	C27H31ClO15	630.135	Flavonoids	631.1	137	+	13.55	3.87605e-05	0.000132399	0.000102482	0.000142301	8.24015e-05	1.86649e-05	0.000430148	4.32929e-05	7.99704e-05	4.29609e-05	8.86011e-05	6.94049e-05	0.000129728	9.63226e-05
870	Dexmedetomidine	113775-47-6	C07450	C13H16N2	200.131	Benzene and substituted derivatives	201.1	105.1	+	10.51	2.45009e-05	8.34385e-05	0.000128037	1.04947e-05	1.34458e-05	1.73242e-05	4.38288e-05	5.50423e-05	2.30486e-05	2.07199e-05	1.71413e-05	1.53326e-05	3.92911e-05	0.000105401
871	2-Hydroxy-6-oxo-(2'-aminophenyl)-hexa-2,4-dienoate		C08062	C12H11NO4	233.069		234.1	120	+	10.57	1.62291e-05	1.15059e-05	1.29916e-05	2.06449e-05	4.56597e-06	1.08914e-05	1.69354e-05	8.58517e-06	1.48682e-05	9.92552e-06	5.9398e-06	9.09809e-06	1.12179e-05	1.4469e-05
872	Parsonsine	72213-98-0	C10357	C22H33NO8	439.221	Alkaloids	440.2	422.2	+	10.94	5.10753e-05	4.00743e-05	3.3793e-05	5.41537e-05	1.54936e-05	3.64475e-05	6.73697e-05	4.42261e-05	4.99406e-05	4.08668e-05	2.94463e-05	2.87701e-05	1.37358e-05	5.29407e-05
873	7-(4-Hydroxyphenyl)-1-phenyl-4-hepten-3-one	100667-52-5		C19H20O2	280.146	Phenols	281.2	105.1	+	12.53	0.00257396	0.00183744	0.00236455	0.000905925	0.00216764	0.000961424	0.00357693	0.00231994	0.00257414	0.00154262	0.00217818	0.00106425	0.00193758	0.00142401
874	Glucoraphanin	21414-41-5	C08419	C12H23NO10S3	437.048	Miscellaneous	438.1	163	+	8.73	0.000164147	0.000235227	0.000280565	0.00051351	0.00112045	0.000173964	0.00109987	0.000744151	0.000823872	0.000578337	0.000475788	0.00043197	0.000800511	0.000736845
875	Crotonoside	1818-71-9	C08432	C10H13N5O5	283.092	Alkaloids	284.1	152.1	+	2.4	2.61501e-05	0.0139822	0.00496393	0.020113	0.00753146	3.05461e-05	0.0179286	0.12526	0.184968	0.145199	0.0268351	0.0122685	0.113343	0.0243719
876	Guanosine	118-00-3	C00387	C10H13N5O5		Nucleotide and its derivates	284.1	152.1	+	2.65	0.0082137	0.0250764	0.0189309	0.0282088	0.0213779	0.0164797	0.025261	0.12526	0.184968	0.145199	0.0268351	0.0214172	0.113343	0.0305192
877	Denudatine	26166-37-0	C08680	C22H33NO2	343.251	Alkaloids	344.3	326.2	+	1.59	7.45731e-05	4.14287e-05	3.70785e-05	5.19005e-05	4.19065e-05	4.75894e-05	9.2467e-05	8.52987e-05	2.84048e-05	3.94191e-05	6.33991e-05	5.89766e-05	8.36049e-05	0.00010237
878	Indaconitine	4491-19-4	C08691	C34H47NO10	629.32	Alkaloids	630.3	105	+	12	8.15713e-05	4.99705e-05	0.000192613	1.48859e-05	8.74888e-05	8.93178e-05	6.94228e-05	3.28863e-05	9.15044e-05	4.19906e-05	8.04504e-05	0.00011057	4.5688e-05	4.40647e-05
879	Mesaconitine	2752-64-9	C08698	C33H45NO11	631.299	Alkaloids	632.3	105	+	12.92	4.63547e-05	1.76535e-05	4.46831e-05	3.91807e-05	3.34369e-05	4.55678e-05	5.10714e-05	6.00195e-05	2.27536e-05	4.30333e-05	2.06585e-05	2.27293e-05	3.208e-05	3.90272e-05
880	Malvidin-3-O-galactoside	30113-37-2		C23H25O12	493.135	Flavonoids	494.1	331.1	+	7.75	9.41663e-06	1.31325e-05	8.3125e-06	6.89882e-06	9.01573e-06	3.56892e-06	8.48554e-06	1.02135e-05	1.03832e-05	6.5235e-06	9.49225e-06	9.81411e-06	8.04925e-06	1.24368e-05
881	Napellonine	509-24-0	C08707	C22H31NO3	357.23	Alkaloids	358.2	340.2	+	8.48	1.03954e-05	9.29511e-08	1.16915e-05	1.28111e-05	1.26571e-05	1.09439e-05	2.0864e-06	9.56113e-08	6.0503e-05	5.95075e-05	1.28332e-05	4.06966e-06	0.000107896	5.65418e-05
882	Talatisamine	20501-56-8	C08713	C24H39NO5	421.283	Alkaloids	422.3	404.3	+	4.66	1.46127e-05	2.2444e-05	2.44167e-05	2.03834e-05	2.14337e-05	2.08939e-05	1.22333e-05	2.77369e-05	1.13746e-05	1.31629e-05	2.88978e-05	8.10312e-06	1.08576e-05	3.71649e-05
883	Bruceantin	41451-75-6	C08749	C28H36O11	548.226	Diterpenoids	549.2	69.1	+	8.28	7.38463e-06	5.78331e-06	8.99941e-06	2.41235e-06	1.36618e-05	5.70248e-06	9.74174e-06	1.23847e-05	1.69896e-06	7.09525e-06	2.46101e-06	6.15822e-06	6.24072e-06	7.54361e-06
884	2,3-Dehydrosilybin A	25166-14-7		C25H20O10	480.106	Flavonoids	481.1	463.1	+	5.53	1.62451e-05	7.37773e-06	3.03021e-05	1.36278e-05	1.5111e-05	2.54011e-05	4.6155e-06	2.88987e-05	1.72303e-05	8.30071e-06	3.3881e-05	6.98166e-06	2.43375e-06	1.56747e-05
885	Arachidonic acid	506-32-1	C00219	C20H32O2	304.24	Fatty Acyls	305.2	93.1	+	12.4	6.53767e-05	3.24467e-05	8.73583e-05	7.34821e-05	0.000176153	5.51323e-05	6.26819e-05	0.000351156	0.000467799	0.000653752	0.000237805	0.000188866	0.000390197	0.00129567
886	Oleocanthal	289030-99-5		C17H20O5	304.131	Phenols	305.1	121.1	+	12.4	8.35486e-05	9.07612e-05	0.000147388	0.000126751	0.000168406	7.86044e-05	9.2117e-05	0.000163341	0.000180797	0.000201089	0.000162864	0.000129226	0.000291699	0.000727753
887	Schisantherin A	58546-56-8	C10881	C30H32O9	536.205	Lignans	537.2	105	+	12.25	1.5086e-05	3.81243e-05	2.96904e-05	4.60997e-05	1.02382e-05	3.3279e-05	1.00255e-07	2.09904e-05	1.23503e-05	1.96359e-05	1.96418e-05	1.39025e-05	1.68102e-05	1.60763e-05
888	Rutaevin	33237-37-5	C08779	C26H30O9	486.189	Triterpenoids	487.2	469.2	+	12.58	7.03653e-05	0.000114926	7.90434e-05	0.000129694	5.95219e-05	6.59662e-05	0.000246449	0.000329772	0.000761738	0.000446472	0.000172837	9.01812e-05	0.000197399	0.000279504
245	Osthol	484-12-8	C09280	C15H16O3	244.11	Phenylpropanoids	245.1	189.1	+	12.08	1.14082e-05	9.56854e-06	1.52936e-05	9.63234e-06	2.33354e-05	9.36863e-06	1.93887e-05	8.09776e-06	5.7914e-06	1.29637e-05	1.10671e-05	1.12228e-05	5.2544e-06	1.97207e-05
891	N2-gamma-Glutamylglutamine	1466-50-8	C05283	C10H17N3O6	275.112	Carboxylic acids and derivatives	276.1	213.1	+	2.42	1.62229e-05	1.44523e-05	1.08116e-05	8.73657e-06	7.94781e-06	1.24229e-05	7.55355e-06	1.29143e-05	1.41991e-05	1.00017e-05	9.99092e-06	1.45952e-05	7.07264e-06	1.20338e-05
892	Ginsenoside Rg1	22427-39-0	C08946	C42H72O14	800.492	Triterpenoids	801.5	621.4	+	7.9	1.06149e-05	1.28647e-05	1.59227e-05	3.70267e-06	8.46682e-06	6.81849e-06	6.4645e-06	4.10704e-06	4.41358e-06	7.33808e-06	5.07444e-06	2.65503e-06	4.84372e-06	5.58246e-06
893	Pilocarpine	92-13-7	C07474	C11H16N2O2	208.121	Alkaloids	209.1	95.1	+	5.04	0.00112214	0.00108783	0.00215185	0.00191233	0.00277423	0.00219167	0.002762	0.000348957	0.000534789	0.0012178	0.00147044	0.00189394	0.00163666	0.00163888
894	L-Kynurenine	343-65-7;2922-83-0	C00328;C01718	C10H12N2O3	208.085	Amino acid and derivatives	209.1	94.1	+	1.98	7.11899e-06	9.97536e-06	1.01166e-05	7.23348e-06	1.26498e-05	7.09191e-06	1.45264e-05	6.41259e-06	8.74396e-06	1.44474e-05	7.78239e-06	7.66806e-06	1.04435e-05	8.79391e-06
895	1,3-Diphenyl-2-propen-1-one;Chalcone	94-41-7	C01484	C15H12O	208.089	Flavonoids	209.1	103.1	+	8.25	5.91374e-05	2.38179e-05	3.16151e-05	1.82369e-05	1.73492e-05	2.9039e-05	3.77885e-05	4.14016e-05	2.92725e-05	3.5558e-05	2.11317e-05	2.83048e-05	5.57954e-05	7.1437e-05
896	Anthraquinone	84-65-1	C16207	C14H8O2	208.052	Anthraquinones	209.1	105	+	8.08	8.61493e-05	0.000176674	0.000152407	0.000197692	0.000203581	0.000377865	0.000489287	0.000407118	0.000226369	0.000579863	0.000157067	0.000191009	0.00068617	0.00116119
889	Phillyrin;Phillyroside	487-41-2	C17048	C27H34O11	534.21	Phenylpropanoids	535.2	373.2	+	7.76	0.000868675	0.00112914	0.00219035	0.00174959	0.00168105	0.00133659	0.000829782	0.000142472	0.000184171	0.000484526	0.000827487	0.00093127	0.00112376	0.000611464
898	6-Methoxymellein	13410-15-6	C02381	C11H12O4	208.074	Benzopyrans	209.1	163.1	+	8.22	3.05168e-05	2.34583e-05	1.61492e-05	2.8012e-05	3.38659e-05	2.02151e-05	3.81997e-05	1.88885e-05	3.0605e-05	1.9678e-05	3.20591e-05	3.0901e-05	2.20589e-05	3.70764e-05
840	Phosphonoacetate	4408-78-0	C05682	C2H5O5P	139.987	Organic acids	141	95	+	1.88	4.3089e-05	2.59759e-05	5.87955e-05	4.48536e-05	0.000101759	0.000116378	0.000340188	3.29901e-05	1.64713e-05	4.29896e-05	3.77147e-05	3.13167e-05	6.71247e-05	4.23787e-05
900	Primin	15121-94-5	C10390	C12H16O3	208.11	Quinones	209.1	43.1	+	5.17	0.00053066	0.000676488	0.00155709	0.00106728	0.000754111	0.000858111	0.00126119	0.000171954	0.000213465	0.00033734	0.000454175	0.000802518	0.000104961	0.000278484
262	Phosphoric acid	7664-38-2	C00009	H3O4P	97.9769	Organic acids	99	81	+	0.65	3.90571e-05	3.11441e-05	9.41798e-05	9.96674e-05	9.30629e-05	4.93078e-05	9.44911e-05	0.000339078	0.000106957	0.000124754	3.59271e-05	4.40166e-05	0.000103224	0.000206717
902	Esculentoside B	60820-94-2	C08968	C36H56O11	664.382	Triterpenoids	665.4	515.3	+	13.46	1.08943e-05	6.16376e-06	1.00533e-05	5.26756e-07	5.63583e-06	5.71316e-07	5.85377e-07	2.87318e-05	1.8202e-06	1.18478e-05	2.91098e-06	2.02447e-06	4.47079e-06	5.50917e-06
903	Quillaic acid	631-01-6	C08972	C30H46O5	486.335	Triterpenoids	487.3	451.3	+	12.94	2.14929e-05	1.96813e-05	3.74541e-05	2.62355e-05	2.23749e-05	3.37673e-05	7.81252e-06	2.59958e-05	1.0872e-05	2.6835e-05	2.75033e-05	3.64172e-05	3.34259e-05	2.25836e-05
904	Actinidic acid	341971-45-7		C30H46O5		Triterpenoids	487.3	423.3	+	12.94	9.06583e-06	3.09644e-06	1.19655e-05	1.04647e-05	7.48545e-06	1.00728e-07	1.00255e-07	1.04526e-05	3.05098e-06	1.22823e-05	1.14557e-06	6.69288e-06	5.15049e-06	1.18233e-05
905	Saikosaponin A	20736-09-8	C08975	C42H68O13	780.466	Triterpenoids	781.5	455.4	+	10.82	0.00105854	0.00228504	0.00203657	0.000892905	0.000615232	0.00140149	0.00288423	0.00204425	0.00246733	0.00149821	0.000285635	0.000154946	0.00145884	0.0027285
906	Cimifugin	37921-38-3	C09000	C16H18O6	306.11	Flavonoids	307.1	289.1	+	4.15	4.52577e-06	7.71796e-06	4.4671e-06	5.20787e-06	1.01522e-05	6.02165e-06	5.48059e-06	1.35601e-05	5.70422e-06	5.45469e-06	5.97719e-06	5.48754e-06	9.1421e-06	1.2425e-05
907	Tenulin	19202-92-7	C09557	C17H22O5	306.147	Sesquiterpenoids	307.2	289.1	+	4.23	5.40397e-06	1.05806e-05	7.68127e-06	5.91656e-06	1.45999e-05	4.50936e-06	5.47436e-06	1.29223e-05	4.69229e-06	8.93819e-06	9.34568e-06	3.52721e-06	5.48151e-06	9.90255e-06
908	Beta-Tocotrienol	490-23-3	C14154	C28H42O2	410.318	Phenols	411.3	151.1	+	12.18	5.84095e-05	2.85502e-05	4.23438e-05	2.65941e-05	3.63423e-05	3.14855e-05	4.25058e-05	4.75674e-05	4.39101e-05	2.14302e-05	1.84737e-05	3.03351e-05	2.53734e-05	5.15458e-05
909	22-Dehydroclerosterol	26315-07-1		C29H46O	410.355	Steroids	411.4	93.1	+	12.59	0.00354948	0.00355496	0.00524143	0.00386269	0.00464604	0.00466875	0.00497945	0.00335629	0.00437187	0.00336659	0.00355092	0.00428049	0.0038974	0.00412763
788	p-Toluenesulfonic acid	3233-58-7;104-15-4	C06677	C7H8O4S	188.014	Organic acids	189	91.1	+	11.24	2.11388e-05	1.16614e-05	4.39562e-05	2.56032e-05	1.77225e-05	1.72123e-05	1.87803e-05	3.22181e-05	4.24666e-05	3.2936e-05	3.15631e-05	2.82824e-05	8.64291e-05	3.52608e-05
911	Sesamolin	526-07-8		C20H18O7	370.105	Lignans	371.1	203.1	+	7.55	7.65734e-06	1.53328e-05	1.00937e-05	3.97959e-06	7.98032e-06	1.12551e-05	8.16701e-06	5.36473e-06	5.25434e-06	7.56346e-06	4.56623e-06	4.59791e-06	7.99234e-06	7.84593e-06
912	Luvangetin	483-92-1	C09273	C15H14O4	258.089	Coumarins	259.1	203	+	4.48	0.000182063	0.000212549	0.000256651	0.000287073	0.000245619	0.000195364	0.000239989	0.000274163	0.000190197	0.000181106	0.000179033	0.000246056	0.000236129	0.0001871
913	Yangonin	500-62-9	C09980	C15H14O4		Phenols	259.1	161.1	+	12.12	7.57407e-05	4.56288e-05	6.17108e-05	0.000124718	0.000103756	5.65279e-05	4.9106e-05	0.000165514	0.000114721	0.000161644	0.000127105	8.43694e-05	0.000238535	7.68385e-05
914	Norlichexanthone	20716-98-7	C10087	C14H10O5	258.053	Xanthones	259.1	241.1	+	4.48	1.23002e-05	1.05536e-05	1.25241e-05	1.60275e-05	1.09909e-05	6.02962e-06	1.32269e-05	1.20428e-05	1.04841e-05	1.2188e-05	1.88308e-05	2.61168e-05	1.33811e-05	3.94999e-06
915	Catalpalactone	1585-68-8	C16929	C15H14O4	258.089	Sesquiterpenoids	259.1	67.1	+	12.84	3.93989e-05	2.62268e-05	3.39603e-05	3.48136e-05	7.02022e-05	7.59588e-05	0.000112873	0.000106299	0.000119121	7.34804e-05	4.45002e-05	5.96798e-05	6.45397e-05	5.23272e-05
916	(R)-Acetoin	513-86-0;53584-56-8	C00810;C00466	C4H8O2	88.0524	Miscellaneous	89.1	71	+	0.53	0.000239498	0.000131082	0.000160171	0.000108419	0.000129565	9.97928e-05	9.62523e-05	9.61219e-05	0.000149784	0.000104351	0.000182759	0.000149431	0.000106302	7.0839e-05
917	Ipecoside	15401-60-2	C09464	C27H35NO12	565.216	Iridoids	566.2	548.2	+	12.7	8.05279e-05	8.19442e-05	5.82832e-05	9.89295e-05	9.20442e-05	5.02041e-05	7.07887e-05	8.52694e-05	8.57761e-05	8.58425e-05	6.7099e-05	6.39586e-05	6.50072e-05	9.17684e-05
918	Rhoeadine	2718-25-4	C09619	C21H21NO6	383.137	Alkaloids	384.1	310.1	+	9.3	6.90416e-07	3.27284e-06	2.25639e-06	3.76918e-06	3.01335e-06	4.33272e-06	1.00255e-07	9.56113e-08	1.07676e-05	2.21942e-06	8.24726e-06	1.02837e-07	3.50323e-06	1.81403e-06
919	Neoastilbin	54081-47-9	C09803	C21H22O11	450.116	Flavonoids	451.1	123	+	5.97	2.4197e-05	2.57036e-05	1.68694e-05	8.98813e-06	2.4866e-05	1.99548e-05	5.34555e-06	4.96026e-06	1.53155e-06	3.80342e-06	3.31012e-05	1.68536e-05	2.12913e-06	4.04572e-06
920	Astilbin	29838-67-3	C17449	C21H22O11		Flavonoids	451.1	123	+	6.31	2.64028e-05	1.00969e-05	1.55638e-05	1.32407e-05	1.61603e-05	3.51778e-06	4.16004e-06	5.45423e-06	3.88235e-06	9.19687e-06	5.64258e-05	1.89859e-05	2.91266e-06	5.0662e-06
921	Phytanic acid	14721-66-5	C01607	C20H40O2	312.303	Lipids	313.3	57.1	+	11.2	0.000460745	0.000161729	0.000344758	0.000201624	0.000276814	0.000220283	0.000286363	0.000396363	0.00141343	0.000335113	0.000124669	0.000619795	0.000376084	0.00048633
922	Kuwanon H	76472-87-2	C10100	C45H44O11	760.288	Flavonoids	761.3	743.3	+	12.04	0.000157612	9.97417e-05	9.18749e-05	4.71474e-05	9.89877e-05	8.33428e-05	4.81075e-05	6.24636e-05	7.85995e-05	6.53865e-05	5.57046e-05	5.26784e-05	4.69595e-05	7.00318e-05
923	Anacrotine	5096-49-1	C10277	C18H25NO6	351.168	Alkaloids	352.2	334.2	+	9.55	2.85329e-06	3.72564e-06	7.70362e-06	6.62279e-06	3.22902e-06	7.79262e-06	9.69292e-07	1.38265e-05	1.60329e-05	1.01301e-05	9.50403e-06	7.08075e-06	1.17007e-05	1.28295e-05
924	Oxoglaucine	5574-24-3		C20H17NO5	351.111	Alkaloids	352.1	188.1	+	13.83	6.40426e-06	3.21194e-06	3.41699e-06	4.90514e-06	1.17231e-05	3.885e-06	3.56153e-06	5.09931e-06	5.16381e-06	1.02686e-05	6.51149e-06	7.5834e-06	7.13817e-06	1.67062e-05
925	Droserone	478-40-0	C10335	C11H8O4	204.042	Quinones	205	187	+	12.12	1.56191e-05	1.62868e-05	1.514e-05	3.73452e-05	2.42952e-05	1.60987e-05	1.52703e-05	2.70428e-05	9.6763e-06	2.71805e-05	1.73631e-05	2.33734e-05	2.30052e-05	1.54414e-05
926	Riddelline	23246-96-0	C10375	C18H23NO6	349.153	Alkaloids	350.2	332.1	+	13.66	9.17495e-05	4.37113e-05	5.87351e-05	4.27411e-05	4.49621e-05	3.45497e-05	2.72308e-05	0.000150045	0.000147527	0.000416742	0.000118903	8.43009e-05	0.000123541	0.000525899
430	Rosmarinic acid	537-15-5;20283-92-5	C01850	C18H16O8	360.085	Phenylpropanoids	361.1	163	+	6.99	0.000239665	0.000145144	0.000193554	8.51786e-06	0.000109457	7.64781e-05	0.000104373	1.01421e-06	1.07687e-06	4.77057e-06	5.35486e-05	1.26715e-05	4.82982e-06	3.8699e-06
968	Salviaflaside	178895-25-5		C24H26O13	522.137	Phenylpropanoids	523.1	181.1	+	7.12	8.54926e-06	6.17143e-05	9.10481e-06	8.51786e-06	3.08724e-05	6.47709e-05	6.64473e-05	9.56113e-08	1.07687e-06	3.23101e-06	3.03771e-05	4.46683e-06	1.1388e-06	4.9282e-06
930	Cardanol (C15:1)	501-26-8	C10785	C21H34O	302.261	Phenols	303.3	107	+	12.69	6.62525e-05	7.33272e-05	7.48042e-05	7.8646e-05	5.56294e-05	8.63306e-05	9.2478e-05	0.000102446	9.02727e-05	8.04685e-05	7.58924e-05	0.000155391	8.34532e-05	9.29784e-05
931	Leiocarposide	71953-77-0	C10805	C27H34O16	614.185	Phenols	615.2	435.1	+	12.29	5.59095e-05	1.71458e-05	2.1745e-05	5.98418e-05	2.15547e-05	5.62999e-05	3.632e-05	5.08352e-05	4.62451e-05	5.21094e-05	5.31687e-05	2.69078e-05	3.77924e-05	7.77592e-05
932	Sipeimine	61825-98-7	C10808	C27H43NO3	429.324	Alkaloids	430.3	394.3	+	13.04	3.96342e-05	1.18038e-05	2.77771e-05	1.11255e-05	1.01329e-05	3.46379e-05	2.46296e-05	2.09336e-05	2.00536e-05	2.45731e-05	3.1329e-05	2.83172e-05	9.55969e-06	3.36129e-05
934	Cochlearine	52418-07-2	C10853	C15H19NO3	261.136	Alkaloids	262.1	121	+	13.76	2.7814e-05	2.07462e-05	4.015e-05	3.25905e-05	2.13407e-05	2.18606e-05	1.83556e-05	2.95646e-05	2.56196e-05	2.85094e-05	2.99985e-05	3.03308e-05	2.17563e-05	3.20764e-05
935	5-Methyl-2-furaldehyde	620-02-0	C11115	C6H6O2	110.037		111	55.1	+	0.76	0.00542278	0.00470734	0.00557292	0.00493923	0.00399369	0.00418513	0.00323921	0.00452638	0.00376581	0.0034615	0.00560529	0.00509234	0.0034862	0.00245123
936	NG,NG-Dimethylarginine dihydrochloride	220805-22-1;30315-93-6	C03626	C8H18N4O2	202.143	Carboxylic acids and derivatives	203.2	70.1	+	0.74	0.0013093	0.000922755	0.00166378	0.00132869	0.00135696	0.00106277	0.000942494	0.00087627	0.00239955	0.00139959	0.00313457	0.00194581	0.00212739	0.0019123
937	Homodihydrocapsaicin I	20279-06-5		C19H31NO3	321.23	Miscellaneous	322.2	137.1	+	13.31	2.05757e-05	2.03657e-05	4.51027e-05	2.77503e-05	2.65397e-05	3.75683e-05	1.92192e-05	3.25849e-05	2.75924e-05	2.59423e-05	4.0307e-05	4.98979e-05	4.56048e-05	2.8468e-05
938	S-Adenosylmethionine	29908-03-0	C00019	C15H22N6O5S	398.137	Amino acid and derivatives	399.1	250.1	+	0.66	9.83298e-08	1.11145e-05	6.83705e-06	1.47804e-05	9.56804e-06	1.7351e-05	1.44069e-05	9.56113e-08	9.82469e-08	5.53321e-06	0.000102683	2.83466e-05	1.52771e-06	9.64126e-08
939	Benzofuran	271-89-6	C14512	C8H6O	118.042	Benzofurans	119	91.1	+	5.15	0.000996647	0.000753103	0.00115605	0.000900537	0.000697028	0.000714934	0.000632385	0.000538317	0.00062418	0.00111628	0.000908851	0.000573547	0.000462592	0.00071367
941	Aconitine	302-27-2	C06091	C34H47NO11	645.315	Alkaloids	646.3	586.3	+	12.07	0.00115501	0.000318145	0.000653331	7.84834e-05	1.43375e-05	0.00020005	0.000119487	0.000161698	7.73112e-05	0.000145108	0.000244532	6.54162e-05	6.80064e-05	5.20639e-05
942	Acarbose	56180-94-0	C06802	C25H43NO18	645.248	Alkaloids	646.3	163.1	+	6.99	7.46849e-05	3.17788e-05	4.47705e-05	1.61568e-05	4.47362e-05	2.6473e-05	3.05316e-05	4.96858e-06	4.50916e-06	3.10381e-06	2.46628e-05	2.53044e-05	3.08423e-06	4.22259e-06
943	Asiaticoside	16830-15-2	C15428	C48H78O19	958.514	Triterpenoids	959.5	471.3	+	8.11	0.000124065	0.00011519	0.000146044	9.17481e-05	0.000144392	7.14942e-05	0.00012601	9.43757e-05	7.94418e-05	3.9342e-05	0.000131947	6.22608e-05	0.00013185	6.92642e-05
944	Neoglycyrol	23013-84-5	C16968	C21H18O6	366.11	Coumarins	367.1	55.1	+	13.9	4.52396e-05	1.86443e-05	2.4137e-05	2.7441e-05	2.55655e-05	4.7532e-05	5.01016e-05	1.88941e-05	2.91352e-05	3.78788e-05	0.000114579	2.69519e-05	4.15959e-05	5.35905e-05
945	4'-Demethylpodophyllotoxin	40505-27-9	C10553	C21H20O8	400.116	Lignans	401.1	383.1	+	6.43	1.44399e-05	2.88282e-05	0.000101099	4.07691e-05	0.000160145	0.000351088	0.000389292	6.50899e-06	2.11181e-05	3.26936e-05	3.47385e-05	9.39799e-05	7.76476e-05	0.000150204
946	Yatein	40456-50-6	C10557	C22H24O7	400.152	Lignans	401.2	161.1	+	12.6	8.49604e-05	4.96613e-05	6.47102e-05	2.31173e-05	2.6436e-05	4.25012e-05	7.8372e-05	5.85208e-05	4.89466e-05	3.87874e-05	6.42407e-05	6.7445e-05	2.33221e-05	5.01532e-05
947	alpha-Peltatin	568-53-6	C10729	C21H20O8	400.116	Lignans	401.1	165.1	+	12.59	9.63043e-05	7.09095e-05	6.92582e-05	6.69676e-05	7.6955e-05	3.69332e-05	6.52225e-05	6.3663e-05	6.30718e-05	0.000149777	6.69794e-05	7.33955e-05	5.66439e-05	0.00011809
948	Pachymic acid	29070-92-6	C17044	C33H52O5	528.381	Triterpenoids	529.4	469.4	+	12.7	0.00026239	0.0031815	0.000123614	0.000463454	0.00070446	2.59901e-05	0.00158564	0.00352638	6.25433e-05	0.000332253	0.000208417	0.000755989	0.000278272	0.000350099
949	Sweroside	14215-86-2	C17071	C16H22O9	358.126	Iridoids;Terpene	359.1	109	+	5.27	4.6212e-05	5.65015e-05	7.19585e-05	4.31543e-05	2.69381e-05	3.93606e-05	3.20151e-05	1.69291e-05	4.1991e-05	5.98724e-05	4.16044e-05	4.76954e-05	0.000106842	0.000124067
950	Epifriedelanol	16844-71-6	C17123	C30H52O	428.402	Triterpenoids	429.4	411.4	+	12.29	0.000427134	0.000298339	0.000342252	0.000217132	0.000161169	0.000251757	0.000188291	0.000200869	0.000201945	0.000175061	0.000220837	0.000509181	0.000145596	0.000295486
951	Ergosterol peroxide	2061-64-5		C28H44O3	428.329	Steroids and steroid derivatives	429.3	85.1	+	13.49	0.00416313	0.00160414	0.00387152	0.00490601	0.00929393	0.0040519	0.00412333	0.00251908	0.00451305	0.0036326	0.00359521	0.00259564	0.00169318	0.00683115
952	Ambrox	6790-58-5		C16H28O	236.214	Diterpenoids	237.2	55.1	+	11.13	8.4591e-05	4.98473e-05	0.000111903	9.16665e-05	2.73119e-05	8.96929e-05	4.7234e-05	4.75605e-05	8.42908e-05	0.000121928	4.20081e-05	7.45876e-05	0.000116531	0.000100818
953	Curcumol	4871-97-0		C15H24O2	236.178	Sesquiterpenoids	237.2	57.1	+	11.14	0.000594047	0.000480808	0.000322505	0.000523345	0.000928065	0.000539647	0.00101041	0.000440621	0.000784272	0.000506148	0.000218486	0.00015491	0.00133196	0.000600155
954	10-Gingerol	23513-15-7	C17496	C21H34O4	350.246	Phenols	351.3	151.1	+	12.44	0.000191277	0.000122806	7.57751e-05	7.17553e-05	0.000194614	5.41337e-05	8.75323e-05	5.82171e-05	0.000100754	0.00015211	0.000124688	0.00014081	0.000164128	0.00015407
955	Ethyl acrylate	140-88-5	C19238	C5H8O2	100.052	Carboxylic acids and derivatives	101.1	55	+	1.74	0.000258291	0.000253264	0.000230129	0.000278326	0.000377805	0.000240687	0.000299062	0.000578111	0.000354205	0.000472667	0.000295759	0.000200659	0.000759531	0.00137771
956	3-O-Acetyl-11-keto-beta-boswellic acid	67416-61-9		C32H48O5	512.35	Triterpenoids	513.4	95.1	+	12.3	4.8488e-05	3.35135e-05	7.49298e-05	4.50687e-05	5.17315e-05	5.98936e-05	5.53047e-05	5.1324e-05	2.37063e-05	6.8603e-05	7.62286e-05	3.62458e-05	2.7418e-05	5.52899e-05
957	4-Nitrocatechol	3316-09-4	C02235	C6H5NO4	155.022	Phenols	156	110	+	1.24	3.22065e-05	2.56005e-05	4.82553e-05	3.35495e-05	8.10845e-05	3.85298e-05	4.51541e-05	4.0016e-05	7.85948e-05	4.41434e-05	3.77237e-05	3.47217e-05	4.5349e-05	3.45842e-05
960	Mangostanol	184587-72-2		C24H26O7	426.168	Xanthones	427.2	355.1	+	13.32	1.91945e-05	6.33888e-06	1.52908e-05	2.49157e-05	4.40675e-05	3.51382e-05	1.84145e-05	1.15332e-05	1.50999e-05	2.48783e-05	1.35619e-05	1.94781e-05	3.6023e-05	1.87504e-05
961	1-Isomangostin hydrate	26063-95-6		C24H28O7	428.184	Xanthones	429.2	355.1	+	13.5	0.000316094	0.000166993	0.000345935	0.000255295	0.000394739	0.000435648	0.000409731	0.000160028	0.000345714	0.000305177	0.000144086	0.00026023	0.000304285	0.000685408
962	Garcinone D	107390-08-9		C24H28O7		Xanthones	429.2	411.2	+	13.56	0.00221917	0.00143915	0.00180655	0.00346844	0.00620917	0.00284294	0.00295226	0.00196651	0.00373023	0.00210983	0.00348955	0.00292693	0.00232907	0.00513076
963	Hypotaurine	300-84-5	C00519	C2H7NO2S	109.02	Alkaloids	110	65	+	2.24	2.65165e-05	3.05681e-05	3.83811e-05	2.52059e-05	3.74287e-05	3.49042e-05	4.52793e-05	2.97572e-05	3.65067e-05	3.18391e-05	4.31834e-05	4.96144e-05	3.62219e-05	3.56107e-05
964	Beta-Carotene	7235-40-7	C02094	C40H56	536.438	Vitamins	536.4	444.4	+	13.59	6.16931e-06	6.93012e-06	4.08109e-06	9.50683e-07	7.82528e-06	4.15272e-06	1.69639e-05	1.55782e-06	4.52756e-06	6.32096e-06	7.17948e-06	8.93253e-07	1.01091e-07	2.30782e-06
965	5-Heneicosylresorcinol	70110-59-7		C27H48O2	404.365	Phenols	405.4	123	+	12.05	3.35271e-05	6.88508e-06	1.88609e-05	5.69332e-05	3.02106e-05	2.20592e-05	2.38919e-05	3.61163e-05	6.95837e-05	3.36803e-05	4.25409e-05	1.37289e-05	2.86636e-05	3.3254e-05
967	Jujuboside D	194851-84-8		C58H94O26	1206.6	Triterpenoids	1207.6	1189.6	+	12.95	6.15604e-06	7.27837e-06	1.19486e-05	2.65505e-05	1.98609e-05	5.65883e-06	1.54476e-05	1.51018e-05	1.42512e-05	1.00735e-05	5.39431e-06	1.02837e-07	9.46179e-06	1.04698e-05
429	Scopolin	531-44-2	C01527	C16H18O9	354.095	Phenylpropanoids	355.1	193.1	+	9.99	2.58942e-05	7.43211e-06	1.8336e-05	1.9642e-05	6.28887e-06	7.09183e-06	4.79602e-06	9.56113e-08	4.44333e-06	6.70134e-07	1.24003e-05	7.05517e-06	7.09988e-06	1.2966e-06
971	Vitamin A	68-26-8;11103-57-4	C00473	C20H30O	286.23	Vitamins	269.2	93.1	+	9.86	1.75696e-05	1.59963e-05	1.13783e-05	1.4187e-05	1.77693e-05	2.30293e-05	1.33639e-05	3.18785e-05	5.91859e-05	3.21462e-05	2.03358e-05	2.23152e-05	1.83728e-05	2.60905e-05
972	Inosine	58-63-9	C00294	C10H12N4O5	268.081	Nucleotide and its derivates	269.1	137	+	2.6	0.000104182	0.000318171	0.000762356	0.00050094	0.00416553	0.00103031	0.00109488	0.000208795	0.000517696	0.000442454	0.000728998	0.000474173	0.000339348	0.000141304
973	N-(p-Hydroxyphenethyl)actinidine	15794-92-0	C09984	C18H22NO	268.17	Phenols	269.2	121.1	+	9.87	3.71143e-05	2.12393e-05	1.98664e-05	3.00579e-05	2.90677e-05	3.13795e-05	3.27604e-05	3.71572e-05	5.63712e-05	4.73756e-05	3.7022e-05	2.00553e-05	4.96767e-05	2.56307e-05
974	Methyl linoleate	112-63-0		C19H34O2	294.256	Miscellaneous	295.3	55.1	+	12	0.000492999	0.000274943	0.000711654	0.00254241	0.00106156	0.000314354	0.000302356	0.00279705	0.00440667	0.00440759	0.00401032	0.00357514	0.00376037	0.00316342
975	Beta-Elemonic acid	28282-25-9		C30H46O3	454.345	Triterpenoids	455.4	409.3	+	4.68	2.82681e-05	6.71136e-06	2.34451e-05	1.11254e-05	3.34287e-05	1.36951e-05	8.78718e-06	9.91103e-06	8.09125e-06	1.03242e-06	4.48096e-06	1.31557e-05	4.08488e-06	3.28051e-06
976	Ganoderol A	104700-97-2		C30H46O2	438.35	Triterpenoids	439.4	421.3	+	11.31	5.80644e-05	6.23538e-05	9.01687e-05	4.72863e-05	0.000119153	8.80129e-05	0.000165071	0.000113475	5.7092e-05	5.67804e-05	0.000165084	5.38018e-05	7.9289e-05	0.000203514
977	Skimmianin	83-95-4	C10740	C14H13NO4	259.084	Alkaloids	260.1	228.1	+	13.68	1.66285e-06	9.29511e-08	5.13343e-06	2.59542e-06	1.97174e-06	1.15664e-06	2.24901e-06	3.88566e-06	3.28682e-06	1.13489e-06	1.02797e-07	2.57302e-06	1.12304e-06	9.64126e-08
978	Ganoderal A	104700-98-3		C30H44O2	436.334	Triterpenoids	437.3	419.3	+	8.09	0.0040302	0.0029202	0.00403447	0.0022247	0.002066	0.00167223	0.00280372	0.00177121	0.00179072	0.00120638	0.00300829	0.00246401	0.00196718	0.000969946
979	Limonexic acid	99026-99-0		C26H30O10	502.184	Triterpenoids	503.2	485.2	+	12.55	0.000170932	0.000187788	0.00018714	0.000243	0.000234857	0.000172654	0.000163407	0.000748679	0.000191157	0.000142896	0.000210955	0.000260414	0.000170214	0.00037423
980	Mulberrofuran Q	101383-35-1		C34H24O10	592.137	Phenols	593.1	575.1	+	13.28	0.00063989	0.000317952	0.0003939	0.000204182	0.00010484	0.000132267	0.000182042	0.00415217	0.00242328	0.00205565	0.000343041	0.000323263	0.000845044	0.00106625
981	Undecanolactone	710-04-3		C11H20O2	184.146	Miscellaneous	185.2	43.1	+	0.57	7.9946e-05	5.45292e-05	6.90927e-05	4.55457e-05	6.95031e-05	5.05797e-05	3.80749e-05	4.21087e-05	4.70847e-05	4.50788e-05	6.15926e-05	5.56849e-05	7.11264e-05	4.21165e-05
982	Pyridoxine	65-23-6	C00314	C8H11NO3	169.074	Vitamins	170.1	134.1	+	1.55	0.000391942	0.000601536	0.00053232	0.00043336	0.000383423	0.00060425	0.00071574	0.00072738	0.000960339	0.00126192	0.000486247	0.000430439	0.00229965	0.00273168
985	Jangomolide	93767-25-0		C26H28O8	468.178	Triterpenoids	469.2	451.2	+	13.79	2.01184e-05	2.74137e-05	2.75001e-05	2.29526e-05	4.34796e-05	3.80805e-05	5.85473e-05	3.72913e-05	2.45025e-05	5.64306e-05	3.98093e-05	3.25999e-05	4.66446e-05	4.63803e-05
986	Cassiaside B	119170-51-3		C26H30O14	566.164	Phenols	567.2	255.1	+	13.12	2.01846e-05	1.72362e-05	3.96827e-05	4.85179e-05	2.84521e-05	1.32997e-05	1.53652e-05	2.54672e-05	2.95208e-05	4.41205e-05	2.37664e-05	2.49749e-05	8.58604e-06	3.64158e-05
987	5-Heptadecylresorcinol	41442-57-3		C23H40O2	348.303	Phenols	349.3	123	+	7.44	6.42423e-06	7.91448e-06	5.3569e-06	7.78964e-06	2.48023e-06	3.23275e-06	4.53618e-06	3.84606e-05	2.78548e-05	9.25001e-06	7.27702e-06	1.8366e-06	1.93767e-05	1.10291e-05
988	Goshonoside F1	90851-24-4		C26H44O8	484.304	Diterpenoids	485.3	449.3	+	12.3	2.69712e-05	9.02542e-06	1.13616e-05	1.04635e-05	4.47948e-05	5.65506e-06	2.75694e-05	1.49096e-05	5.77174e-05	2.55364e-05	7.11609e-06	5.65595e-05	3.46105e-05	4.05086e-05
989	20(S)-Ginsenoside Rh2	78214-33-2	C22128	C36H62O8	622.444	Triterpenoids	623.5	443.4	+	10.23	2.42059e-06	7.00123e-06	1.20915e-05	1.01122e-07	6.78987e-06	9.23603e-06	6.9587e-06	9.56113e-08	9.82469e-08	2.66401e-06	9.65205e-07	1.02837e-07	2.81398e-06	9.64126e-08
990	Ginsenoside F3	62025-50-7		C41H70O13	770.482	Triterpenoids	771.5	735.5	+	12.32	1.68757e-05	3.02317e-05	2.74233e-05	1.81425e-05	5.37385e-05	1.17018e-05	1.38368e-05	8.49718e-05	3.566e-05	1.06312e-05	1.02797e-07	3.75551e-05	5.41362e-06	6.08101e-05
991	Macamide B	74058-71-2		C23H39NO	345.303	Alkaloids	346.3	91.1	+	8.85	1.56082e-05	6.16215e-06	8.84842e-05	0.000171044	4.55173e-05	1.75927e-05	2.43602e-05	0.00262449	0.00206292	0.00203135	5.8552e-05	5.75427e-05	0.00231931	0.00229972
992	Buddlenoid A	142750-32-1		C30H26O13	594.137	Flavonoids	595.1	287.1	+	8.17	0.000387647	0.000346476	0.000535353	0.000125959	0.000490529	4.58392e-05	2.86586e-05	0.000626056	0.000540498	0.00102171	0.00366463	0.00132593	0.000454941	0.00052251
993	Glabridin	59870-68-7	C10421	C20H20O4	324.136	Flavonoids	325.1	189.1	+	10.93	2.72421e-05	6.19178e-06	1.46296e-05	1.43797e-05	9.55975e-06	3.23557e-06	5.16699e-06	3.6478e-06	1.39099e-05	3.04165e-06	2.47401e-05	1.9554e-05	8.92133e-06	1.69651e-05
994	Kojibiose	2140-29-6	C19632	C12H22O11	342.116	Fatty Acyls	325.1	85	+	0.72	0.00865003	0.0114259	0.0129844	0.0185551	0.0312962	0.0174167	0.0222564	0.00885421	0.00917386	0.00807457	0.0106036	0.0116471	0.0140844	0.00330545
995	alpha-Tocopherol	59-02-9	C02477	C29H50O2	430.381	Phenols	431.4	165.1	+	13.37	0.0123489	0.00273861	0.013243	0.0149256	0.025721	0.0110936	0.0111089	0.00250004	0.0149374	0.00775874	0.0114285	0.0117558	0.0084977	0.0145583
996	7beta-(3-Ethyl-cis-crotonoyloxy)-1alpha-(2-methylbutyryloxy)-3,14-dehydro-Z-notonipetranone	80514-14-3		C26H38O5	430.272	Sesquiterpenoids	431.3	55.1	+	13.87	9.54391e-06	6.40987e-06	5.9197e-06	2.5415e-05	2.52106e-05	1.6719e-05	1.37242e-05	1.6624e-05	1.36501e-05	1.08231e-05	1.23542e-05	3.2202e-05	1.60615e-05	8.22407e-06
997	Reserpine	50-55-5	C06539	C33H40N2O9	608.273	Alkaloids	609.3	195.1	+	6.02	1.11209e-06	2.96512e-06	3.23562e-05	1.61474e-05	4.97373e-06	8.93161e-06	3.3961e-05	4.27501e-06	2.07167e-05	3.34161e-05	1.8398e-05	6.05684e-06	1.31898e-05	2.71668e-05
999	Citronellyl acetate	141-11-7;150-84-5	C12298	C12H22O2	198.162	Monoterpenoids	199.2	55.1	+	10.48	9.23421e-05	8.19646e-05	0.000101584	7.33907e-05	6.69507e-05	8.49511e-05	6.66754e-05	7.49474e-05	7.12961e-05	6.82966e-05	6.79655e-05	5.41244e-05	4.44841e-05	6.21167e-05
1000	Ethyl gallate	831-61-8		C9H10O5	198.053	Phenols	199.1	153	+	8.86	1.70651e-05	1.44731e-05	3.39864e-05	1.40956e-05	5.53582e-05	1.74287e-05	1.68143e-05	1.41332e-05	2.68634e-05	8.91606e-06	1.51247e-05	2.50614e-05	1.82928e-05	2.29386e-05
1001	Enterolactone	78473-71-9	C18165	C18H18O4	298.121	Lignans	299.1	107	+	12.07	9.894e-05	0.000101528	4.43956e-05	6.06084e-05	6.20832e-05	7.78061e-05	9.07431e-05	4.04379e-05	9.86097e-05	8.64099e-05	7.55114e-05	0.000126133	4.76277e-05	4.74367e-05
1002	Wogonin	632-85-9	C10197	C16H12O5	284.068	Flavonoids	285.1	270.1	+	11.08	0.000106515	0.000117515	4.84768e-05	9.45893e-06	4.90799e-05	3.73948e-05	1.85113e-05	2.57313e-05	1.18362e-05	1.63764e-05	1.15093e-05	1.57436e-05	1.51415e-05	1.96721e-05
1003	Xanthosine	146-80-5	C01762	C10H12N4O6	284.076	Nucleotide and its derivates	285.1	153	+	2.61	0.000517543	0.00158422	0.00134906	0.00200242	0.00137575	0.00105244	0.00177305	0.00786205	0.0115212	0.0108056	0.00206723	0.00151529	0.00730934	0.0022295
1004	Homopterocarpin	606-91-7		C17H16O4	284.105	Flavonoids	285.1	107	+	9.07	1.51681e-05	8.88543e-06	1.41397e-05	1.36701e-05	3.33013e-05	1.54756e-05	2.94291e-05	4.26684e-05	2.41473e-05	5.15661e-05	1.3121e-05	1.49998e-05	2.46675e-05	5.84292e-05
1005	Prunetin	552-59-0	C10521	C16H12O5	284.068	Flavonoids	285.1	242.1	+	11.07	0.000130627	9.51785e-05	3.01319e-05	3.74888e-05	3.17875e-05	3.47391e-05	5.00599e-05	2.37416e-05	1.91989e-05	3.26665e-05	1.81754e-05	7.52794e-06	1.8002e-05	2.80816e-05
1006	Sugiol	511-05-7	C21822	C20H28O2	300.209	Diterpenoids	301.2	257.2	+	8.21	1.72391e-06	4.61061e-06	8.09974e-07	8.58918e-07	2.2277e-06	2.93018e-06	7.94382e-07	4.23359e-06	9.82469e-08	2.87998e-06	3.80649e-06	6.29905e-06	8.81593e-06	3.67173e-06
1007	Questinol	35688-09-6	C17811	C16H12O6	300.063	Anthraquinones	301.1	283.1	+	7.69	2.27525e-05	1.89085e-05	1.06688e-05	1.77341e-05	1.99524e-05	6.52936e-06	8.63076e-06	1.08724e-05	1.08345e-05	1.5985e-05	6.744e-06	1.96359e-05	6.67725e-06	1.69412e-05
1008	Vitamin K1	84-80-0	C02059	C31H46O2	450.35	Quinones	451.4	187.1	+	13.44	0.000881614	0.000501046	0.000522011	0.000545949	0.00103907	0.000294204	0.000717864	0.000225374	0.000632213	0.00105449	0.000755717	0.000706007	0.000601248	0.00110993
1009	N-γ-Acetyl-N-2-Formyl-5-methoxykynurenamine	52450-38-1	C05642	C13H16N2O4	264.111	Amino acid and derivatives	265.1	136.1	+	3.79	3.19376e-06	7.3923e-06	6.62173e-06	4.71127e-06	5.50834e-06	1.73612e-06	2.86519e-06	6.22094e-06	5.9606e-06	6.83624e-06	8.34788e-06	7.58231e-06	5.77666e-06	2.04207e-05
1010	Phenylacetyl-L-glutamine	28047-15-6	C04148	C13H16N2O4		Amino acid and derivatives	265.1	91.1	+	4.71	4.60582e-05	2.82297e-05	9.26217e-05	5.07129e-05	3.15538e-05	9.28098e-05	8.40461e-05	4.78296e-05	3.98612e-05	6.21699e-05	5.15471e-05	5.55177e-05	4.6648e-05	8.34717e-05
1011	N-Feruloyl putrescine	501-13-3	C10497	C14H20N2O3	264.147	Phenolamides	265.2	72.1	+	4.33	1.08701e-05	2.43844e-05	1.63721e-05	1.38897e-05	5.74921e-06	4.46728e-06	1.43896e-05	6.89736e-05	9.18956e-05	0.00010191	2.33477e-05	1.8693e-05	0.000151104	4.34053e-05
1012	1,7-Diphenyl-4-hepten-3-one	79559-59-4		C19H20O	264.151	Phenols	265.2	105.1	+	5.9	1.88658e-05	1.93773e-05	1.81365e-05	1.82958e-05	1.27991e-05	2.91172e-05	4.64468e-05	1.49958e-05	1.03951e-05	1.68655e-05	1.66415e-05	1.82735e-05	9.46768e-06	1.42681e-05
164	Shikimic acid	138-59-0	C00493	C7H10O5	174.053	Organic acids and derivatives	173	93	-	1.1	0.000318285	0.000176984	0.000329773	0.000142612	0.000185555	0.000193387	0.000220914	0.000388268	0.000312618	0.000183964	0.000300535	0.000279546	0.000252473	0.000282495
1014	L-Norleucine	327-57-1	C01933	C6H13NO2	131.095	Amino acid and derivatives	132.1	86.1	+	1.81	0.000846611	0.000889635	0.00142011	0.00156556	0.00360415	0.00400177	0.0051838	0.00244146	0.00676867	0.00253943	0.002531	0.00324585	0.00463366	0.00336712
1015	Isoleucine	443-79-8	C16434;C06418	C6H13NO2		Amino acid and derivatives	132.1	86.1	+	1.8	0.000846611	0.000889635	0.00142011	0.00156556	0.00360415	0.00400177	0.00570886	0.00244146	0.00676867	0.00253943	0.00277012	0.00324585	0.00463366	0.00336712
1016	6-Aminocaproic acid	60-32-2	C02378	C6H13NO2		Fatty Acyls	132.1	41	+	1.84	0.000991339	0.0012891	0.00221813	0.00235514	0.00479251	0.00498528	0.00793815	0.00333497	0.00841297	0.00389319	0.00316067	0.0044167	0.00768193	0.00521042
1017	3-Methylindole	83-34-1	C08313	C9H9N	131.073	Alkaloids	132.1	130.1	+	3.81	4.35408e-05	5.43656e-05	6.63587e-05	8.63145e-05	6.82954e-05	0.000283312	0.000172588	1.94979e-05	0.000111211	4.91735e-05	0.000142813	0.000150091	6.9697e-05	4.77186e-05
1018	Beta-Leucine	5699-54-7	C02486	C6H13NO2	131.095	Carboxylic acids and derivatives	132.1	72.1	+	1.8	0.000264908	0.000341691	0.000182329	0.000232703	0.000361849	0.000444403	0.000176577	0.000140303	0.0006237	0.00020084	0.000311452	0.000252333	0.000194122	0.000127912
701	Syringin	118-34-3	C01533	C17H24O9	372.142	Phenylpropanoids	373.1	193.1	+	4.61	7.56304e-05	3.47121e-05	5.64696e-05	0.000140614	0.000101348	0.000126769	0.000341698	0.000220346	0.0005955	0.000335851	0.000238579	0.000190463	0.00057736	0.000983608
1020	Beta-Tocopherol	148-03-8	C14152	C28H48O2	416.365	Phenols	417.4	151.1	+	12.07	0.000119411	0.000109516	0.000121806	5.28207e-05	0.000143905	6.92079e-05	8.9769e-05	6.08831e-05	0.00015721	7.76602e-05	8.52904e-05	8.61754e-05	0.000119155	0.00014134
1021	Sarsasapogenin	126-19-2	C03963	C27H44O3	416.329	Steroids	417.3	273.2	+	12.08	4.85207e-05	4.35383e-05	3.45462e-05	5.42808e-05	2.426e-05	2.60827e-05	7.69415e-05	7.55073e-05	4.89782e-05	3.44819e-05	8.81537e-05	2.55992e-05	4.6339e-05	6.53619e-05
897	trans-3,5-Dimethoxy-4-hydroxy cinnamaldehydee	4206-58-0	C05610	C11H12O4	208.074	Phenylpropanoids	209.1	55	+	5.17	0.000151717	0.000118273	0.000109902	0.000107381	7.70043e-05	6.75627e-05	9.48172e-05	9.18414e-05	0.000116268	0.000154411	0.000124958	9.12403e-05	0.00012411	0.000209667
1023	Flavin adenine dinucleotide (FAD)	146-14-5	C00016	C27H33N9O15P2	785.157	Nucleotide and its derivates	786.2	348.1	+	4.08	2.9704e-05	2.3804e-05	3.00057e-05	6.73871e-05	3.04336e-05	1.70144e-05	5.0012e-05	1.12943e-05	6.46892e-06	5.23526e-06	3.39579e-05	4.51563e-05	8.68669e-06	1.42455e-05
1024	Riboflavine	83-88-5	C00255	C17H20N4O6	376.138	Vitamins	377.1	243.1	+	5.06	0.000149468	0.000143332	0.000123059	0.000184414	0.000304419	0.00029308	0.000403595	0.00304943	0.00130991	0.00257017	0.000126125	0.000130218	0.0032843	0.00199148
1025	Ailanthone	981-15-7	C08747	C20H24O7	376.152	Diterpenoids	377.2	359.1	+	3.69	1.72127e-05	3.28201e-05	7.03634e-05	1.41498e-05	1.72081e-05	6.42154e-05	3.49215e-05	5.50972e-06	6.1783e-06	3.20388e-06	8.12594e-05	1.59946e-05	4.59986e-06	9.05194e-06
1026	Tripdiolide	38647-10-8	C09202	C20H24O7		Diterpenoids	377.2	359.1	+	5.14	4.20968e-05	6.61821e-05	0.000117838	4.1311e-05	5.92679e-05	3.49152e-05	7.78661e-05	0.000186864	0.00012149	0.000176149	7.5416e-05	4.45113e-05	0.000196286	0.000204745
1027	Picrasin B	26121-56-2	C17050	C21H28O6	376.189	Diterpenoids	377.2	359.2	+	4.46	0.00047342	0.000313869	0.000395633	0.000142212	0.000223081	0.000230379	0.000172867	1.34325e-05	7.89209e-06	5.81434e-05	0.000316463	0.000219802	6.12863e-05	1.12516e-05
1029	5,7-Dihydroxyisoflavone	61-68-7	C02168	C15H15NO2	241.11	Flavonoids	242.1	224.1	+	14.24	6.99294e-05	5.56544e-05	6.52436e-05	7.8929e-05	7.36653e-05	6.56598e-05	5.52073e-05	6.28244e-05	6.14242e-05	6.37955e-05	7.09617e-05	7.70716e-05	7.84891e-05	6.64841e-05
1030	5-Methyldeoxycytidine	838-07-3	C03592	C10H15N3O4	241.106	Pyrimidine nucleosides	242.1	126.1	+	0.54	1.10753e-05	5.61074e-06	8.5646e-06	4.16217e-06	8.67748e-06	5.66091e-06	3.92222e-06	7.86989e-06	1.06081e-05	6.07401e-06	6.82729e-06	5.81409e-06	7.54189e-06	4.99199e-06
1031	Pyridoxamine 5'-phosphate	529-96-4	C00647	C8H13N2O5P	248.056	Pyridines and derivatives	249.1	134.1	+	3.51	4.43308e-06	4.074e-06	5.62448e-06	4.90555e-06	5.97137e-06	1.3386e-05	1.09161e-05	1.12513e-05	9.53444e-06	2.57918e-05	9.9653e-06	6.14299e-06	7.21152e-06	8.023e-06
1033	Nicotinic acid	59-67-6	C00253	C6H5NO2	123.032	Nicotinic acid derivatives	124	78	+	0.73	0.0139153	0.0103505	0.0147493	0.00939135	0.0185186	0.0202077	0.0234489	0.00605332	0.00643337	0.00561123	0.00920394	0.00899079	0.0086564	0.00641581
616	Trans-caffeic acid	501-16-6	C01197	C9H8O4	180.042	Phenylpropanoids	181	121	+	3.31	0.000391752	0.000527947	0.00080275	0.000381123	0.000766031	0.000587669	0.000813617	0.00436767	0.00477012	0.00329404	0.00108666	0.00112258	0.00606818	0.00570939
1035	Isonicotinic acid	55-22-1	C07446	C6H5NO2	123.032	Pyridines and derivatives	124	53	+	2.3	2.11437e-05	1.32196e-05	1.94096e-05	1.79683e-05	2.06929e-05	2.00427e-05	1.20281e-05	1.31083e-05	2.01356e-05	1.68351e-05	2.7255e-05	2.07837e-05	1.75437e-05	2.06813e-05
1036	Aromadendrin	480-20-6	C00974	C15H12O6	288.063	Flavonoids	289.1	107	+	11.21	6.38957e-05	3.96494e-05	6.5811e-05	0.000108947	6.34057e-05	4.48755e-05	2.96818e-05	0.000206108	0.000203109	0.000145854	9.04188e-05	0.000101861	0.00012887	5.9064e-05
1037	Testosterone	58-22-0	C00535	C19H28O2	288.209	Steroids	289.2	271.2	+	5.98	1.18957e-05	7.30099e-06	2.37891e-05	1.12357e-05	9.98539e-06	6.22603e-06	1.71006e-05	1.07455e-05	5.87465e-06	9.9085e-06	8.03295e-06	2.77657e-05	5.61334e-06	8.86452e-06
1038	Shikonin	517-89-5	C17412	C16H16O5	288.1	Quinones	289.1	271.1	+	12.04	8.47401e-05	6.00715e-05	7.144e-05	2.65882e-05	5.14141e-05	4.02623e-05	8.69299e-05	4.37326e-05	3.56134e-05	3.03853e-05	3.09025e-05	7.0302e-05	4.90253e-05	3.42452e-05
1039	Dalbergioidin	30368-42-4	C10415	C15H12O6	288.063	Flavonoids	289.1	153	+	5.99	0.000786941	0.000271313	0.000449779	5.59179e-05	0.000308615	0.000103207	6.76679e-05	1.50629e-05	1.21711e-05	7.70067e-06	0.000342992	0.000208383	8.84075e-06	1.69177e-05
1040	Okanin	484-76-4	C08724	C15H12O6		Chalcones	289.1	135	+	5.99	6.95267e-05	1.89246e-05	7.12686e-05	1.62385e-05	6.70926e-06	2.1052e-05	1.84718e-05	1.01621e-05	1.18744e-05	1.64031e-05	3.24869e-05	4.80097e-05	1.23007e-05	9.78983e-06
1041	Fustin	20725-03-5	C01378	C15H12O6		Flavonoids	289.1	121	+	7.59	1.23804e-05	1.49249e-05	1.38141e-05	1.00972e-05	1.57188e-05	7.86648e-06	1.19488e-05	2.37605e-05	4.85666e-05	1.93586e-05	1.45174e-05	1.77961e-05	3.2438e-05	2.37244e-05
1042	Bovinic acid	2540-56-9	C04056	C18H32O2	280.24	Fatty Acyls	303.2	183	+	6.86	7.16168e-05	3.90488e-05	2.84164e-05	1.77559e-05	2.45767e-05	2.00726e-05	3.59487e-05	1.51765e-05	1.00164e-05	1.03401e-05	3.31342e-05	4.03668e-05	1.66954e-05	1.71624e-05
1043	16(R)-HETE	183509-22-0	C14778	C20H32O3	320.235	Fatty Acyls	303.2	91.1	+	6.87	1.87972e-05	1.63274e-05	1.38464e-05	2.75071e-05	7.55591e-06	8.4409e-06	2.72497e-05	1.41806e-05	1.10933e-05	2.16327e-05	2.00647e-05	2.54889e-05	8.74177e-06	7.68714e-06
1044	Eicosapentaenoic acid	10417-94-4	C06428	C20H30O2	302.225	Fatty Acyls	303.2	285.2	+	6.86	2.88871e-05	1.134e-05	2.68427e-05	1.44204e-05	1.2158e-05	1.48232e-05	1.34237e-05	1.88078e-05	1.73294e-05	2.60243e-05	4.97209e-05	1.78544e-05	4.93643e-05	1.14213e-05
1045	Homoeriodictyol	446-71-9	C09756	C16H14O6	302.079	Flavonoids	303.1	153	+	6.83	0.000309703	0.000115944	0.000130723	3.11026e-05	6.03734e-05	5.01937e-05	3.49555e-05	2.75944e-05	3.96457e-05	3.77807e-05	0.000118944	5.38216e-05	1.81591e-05	1.5632e-05
1046	Nordihydroguaiaretic acid	500-38-9	C10719	C18H22O4	302.152	Lignans	303.2	123	+	6.75	1.38111e-05	1.21978e-05	1.91972e-05	9.03618e-06	6.48938e-06	7.05409e-06	1.64805e-05	4.51942e-06	6.53833e-06	5.67389e-06	2.37061e-05	1.79482e-05	5.67324e-06	1.1189e-05
1049	Homoferreirin	482-01-9	C10457	C17H16O6	316.095	Flavonoids	317.1	153	+	8.09	2.6894e-05	1.41545e-05	2.52031e-05	6.86975e-06	2.77493e-06	4.33624e-06	5.19411e-06	4.84325e-05	3.12119e-05	2.16553e-05	3.2387e-05	2.41277e-05	1.61825e-05	2.01536e-05
1050	Cajanol	61020-70-0	C10204	C17H16O6		Isoflavonoids	317.1	123	+	12.05	5.89553e-05	8.23964e-05	8.51248e-05	7.29521e-05	3.22205e-05	4.36715e-05	2.72951e-05	5.82132e-05	8.12578e-05	5.66607e-05	4.58594e-05	8.20664e-05	9.341e-05	4.64492e-05
1051	Pedalitin	22384-63-0	C10119	C16H12O7	316.058	Flavonoids	317.1	109	+	12.08	8.25231e-05	6.75576e-05	6.43406e-05	8.38288e-05	7.07877e-05	4.23186e-05	6.60268e-05	8.25793e-05	8.41913e-05	5.86536e-05	5.5822e-05	6.58186e-05	8.6563e-05	5.47068e-05
1053	Synephrine	94-07-5	C04548	C9H13NO2	167.095	Alkaloids	168.1	150.1	+	2.63	0.000100801	0.000146655	0.000118116	0.000121494	0.000130249	0.000186871	9.98546e-05	5.97432e-05	0.000164381	0.000143142	9.41117e-05	0.000125603	0.000152806	7.14127e-05
1054	2(3H)-Benzothiazolethione	149-30-4	C14437	C7H5NS2	166.986	Benzothiazoles	168	124	+	2.57	1.19137e-05	8.02288e-06	1.2356e-05	9.85898e-06	1.45609e-05	1.69503e-05	1.5804e-05	4.83441e-06	1.2475e-05	9.34908e-06	1.43844e-05	1.10484e-05	2.39127e-05	1.43037e-05
1055	Simvastatin	79902-63-9	C07262	C25H38O5	418.272	Diterpenoids	419.3	199.1	+	8.07	0.000153979	9.91429e-05	0.000111171	5.42468e-05	6.84077e-05	6.0042e-05	0.000102026	4.00434e-05	7.14132e-05	4.03779e-05	4.38598e-05	0.000100003	6.17147e-05	5.53987e-05
1056	Folic acid	59-30-3	C00504	C19H19N7O6	441.14	Alkaloids	442.1	295.1	+	3.96	8.38569e-06	5.20483e-06	2.95515e-06	3.84836e-06	1.15627e-05	5.33069e-05	5.87535e-06	5.9112e-06	5.55581e-06	5.99076e-06	8.08805e-06	2.92301e-06	4.70839e-06	1.68595e-05
1057	2'-Deoxyinosine-5'-monophosphate	3393-18-8	C06196	C10H13N4O7P	332.052	Nucleotide and its derivates	333.1	137	+	1.92	2.63095e-05	1.36881e-05	5.38023e-05	1.73331e-05	1.89267e-05	3.82114e-05	3.28515e-05	7.23488e-06	2.9879e-06	1.12926e-05	1.48864e-05	1.95698e-05	5.4474e-06	8.71485e-06
1058	Betulalbuside A	64776-96-1		C16H28O7	332.184	Monoterpenoids	333.2	153.1	+	4.2	1.39492e-05	1.3116e-05	2.06615e-05	6.05811e-06	1.38715e-05	8.00179e-06	2.12921e-05	2.08367e-05	9.287e-06	7.8128e-06	1.28434e-05	1.61529e-05	1.44714e-05	1.12191e-05
1059	Ascorbic acid	50-81-7	C00072	C6H8O6	176.032	Vitamins	177	95	+	1.13	4.93481e-05	4.91352e-05	3.72477e-05	4.65696e-05	5.0554e-05	7.38548e-05	7.06582e-05	3.874e-05	2.9935e-05	4.68045e-05	3.97344e-05	4.82641e-05	4.86658e-05	4.59483e-05
1060	Herniarin	531-59-9	C09268	C10H8O3	176.047	Coumarins	177.1	121.1	+	7.69	3.888e-05	8.7683e-05	9.74182e-05	9.63752e-05	0.000111376	4.73658e-05	5.99165e-05	9.8992e-05	9.59727e-05	0.000133754	9.98858e-05	9.71811e-05	8.48381e-05	7.30904e-05
1061	3-Isopropylmalate	921-28-8	C04411	C7H12O5	176.068	Fatty Acyls	177.1	131.1	+	10.79	0.000137633	0.000123271	0.000191541	0.000219291	0.000172968	0.000222942	0.000180257	0.000187209	0.000111306	0.000178274	0.000126318	0.000140916	0.000132975	0.000163369
100	Umbelliferone	93-35-6	C09315	C9H6O3	162.032	Phenylpropanoids	161	77	-	6.3	0.000192593	0.000124465	0.000120086	5.85976e-05	0.000127459	7.83889e-05	8.55197e-05	2.17204e-05	8.25664e-05	4.84898e-05	0.000148681	5.10582e-05	9.45878e-05	4.79245e-05
1063	N-hydroxy tryptamine		C17203	C10H12N2O	176.095	Tryptamine derivatives	177.1	144.1	+	2.62	6.09404e-06	2.59016e-06	1.09037e-05	4.20957e-06	5.34545e-06	3.28499e-06	2.71522e-06	5.10477e-06	8.02294e-06	5.32624e-06	1.20019e-05	6.52446e-06	9.00903e-07	1.66866e-06
1064	4-Methylumbelliferone	90-33-5	C03081	C10H8O3	176.047	Coumarins	177.1	149.1	+	7.26	0.000118141	7.13295e-05	7.39749e-05	7.44814e-05	7.98887e-05	6.4426e-05	5.02094e-05	4.14266e-05	8.33493e-05	4.61264e-05	9.34767e-05	8.3821e-05	7.38615e-05	8.16034e-05
1065	Cinnamyl acetat	103-54-8	C12299	C11H12O2	176.084	Phenols	177.1	117.1	+	10.56	7.17488e-05	2.83177e-05	3.3502e-05	4.61995e-05	4.92891e-05	3.57535e-05	4.87512e-05	2.83305e-05	2.52712e-05	2.67253e-05	0.000137432	8.74813e-05	2.91181e-05	3.3793e-05
1066	Streptomycin	57-92-1	C00413	C21H39N7O12	581.266	Organooxygen compounds	582.3	263.1	+	12.84	3.25663e-05	4.05598e-05	5.54116e-05	2.93063e-05	7.79215e-06	3.50658e-05	2.55056e-05	3.18651e-05	1.49997e-05	1.54138e-05	3.205e-05	3.10333e-05	1.9581e-05	3.33861e-05
1067	D-Glutamine	5959-95-5	C00819	C5H10N2O3	146.069	Carboxylic acids and derivatives	147.1	84	+	0.66	0.0424749	0.0298452	0.057167	0.0917666	0.129041	0.121209	0.140106	0.0207148	0.0893101	0.0293719	0.126555	0.0868459	0.0505505	0.0356084
1068	Ketopantoic acid	470-30-4	C00966	C6H10O4	146.058		147.1	73.1	+	0.7	0.000421425	0.000243791	0.000274363	0.000401914	0.000476167	0.00052655	0.000287054	0.000247745	0.000354566	0.000374853	0.000343347	0.000347688	0.000330966	0.000292285
1069	(S)-2-Aceto-2-hydroxybutanoate		C06006	C6H10O4		Keto acids and derivatives	147.1	57	+	0.66	0.000621742	0.000803664	0.000802324	0.000739087	0.000756768	0.00064984	0.000684738	0.000243741	0.000836946	0.00054746	0.000626819	0.000599875	0.000615975	0.000468821
1070	Diallyl disulfide	2179-57-9	C08369	C6H10S2	146.022	Miscellaneous	147	41	+	0.68	0.00303071	0.0030832	0.00382944	0.00577072	0.00698754	0.00653038	0.00761678	0.00399293	0.0058395	0.00234132	0.00702996	0.00532191	0.00286282	0.00207576
1071	Formylanthranilic acid	3342-77-6	C05653	C8H7NO3	165.043	Benzene and substituted derivatives	166	120	+	5.07	0.000108052	5.36061e-05	5.55076e-05	2.56309e-05	6.33352e-05	2.66605e-05	3.42538e-05	3.74963e-05	4.63529e-05	4.61119e-05	6.15633e-05	3.72312e-05	4.75477e-05	3.44529e-05
1072	Benzocaine	94-09-7	C07527	C9H11NO2	165.079	Benzene and substituted derivatives	166.1	120	+	3.05	0.00491122	0.00820634	0.00795158	0.00746571	0.0034342	0.00397526	0.00430306	0.0145186	0.0375173	0.0246011	0.0171667	0.00947837	0.0358883	0.0228587
1073	7-Methylguanine	578-76-7	C02242	C6H7N5O	165.065	Imidazopyrimidines	166.1	149	+	1.56	5.1632e-06	9.61896e-06	7.7587e-06	5.16298e-06	6.20934e-06	9.26182e-06	8.59244e-06	0.000413966	0.000592308	0.000564892	1.04346e-05	1.37257e-05	0.000883078	0.000737526
1074	(R)-2-Hydroxy-2H-1,4-benzoxazin-3(4H)-one		C15769	C8H7NO3	165.043	Benzoxazines	166	108	+	5.05	0.000104611	6.05807e-05	3.20959e-05	5.63774e-05	1.94226e-05	1.53786e-05	4.62383e-05	1.65212e-05	3.03901e-05	2.66707e-05	2.58453e-05	2.55132e-05	1.63473e-05	2.47339e-05
1075	Hordenine	539-15-1	C06199	C10H15NO	165.115	Alkaloids	166.1	121.1	+	3.04	5.72081e-05	3.47394e-05	3.66917e-05	3.77299e-05	3.49646e-05	3.07158e-05	7.48714e-05	0.000128262	0.000116204	0.000185293	4.07123e-05	4.59779e-05	8.12879e-05	6.00414e-05
1076	5-(3-Pyridyl)-2-hydroxytetrahydrofuran	53798-73-5	C19578	C9H11NO2	165.079	Pyridines and derivatives	166.1	104	+	2.8	1.67876e-05	7.9285e-06	7.49619e-06	1.30241e-05	9.92279e-06	1.04956e-05	7.73382e-06	1.17559e-05	3.7133e-05	1.23787e-05	1.29958e-05	1.84626e-05	3.2994e-05	2.80181e-05
1077	5,6-Dihydroxyindole	3131-52-0	C05578	C8H7NO2	149.048	Indoles and derivatives	150.1	78	+	6.68	7.82664e-05	3.90427e-05	5.35292e-05	4.55402e-05	4.72005e-05	2.75602e-05	5.6719e-05	3.9333e-05	3.98604e-05	4.16808e-05	5.07691e-05	3.2874e-05	4.86293e-05	5.41984e-05
1078	Tacrolimus	104987-11-3	C01375	C44H69NO12	803.482	Alkaloids	786.5	768.5	+	12.4	8.27572e-05	5.52337e-05	0.000172818	8.10331e-05	0.00011139	4.77679e-05	0.000162055	9.39667e-05	6.07843e-05	4.86566e-05	6.33535e-05	9.91349e-05	0.000103313	0.000137794
1079	Epicatechin;(+)-Epicatechin	490-46-0;35323-91-2	C09727;C09728	C15H14O6	290.079	Flavonoids	291.1	139	+	5.08	0.000154271	0.000851499	5.77769e-06	0.000164756	1.04119e-07	8.21358e-06	4.08751e-05	6.10228e-05	5.83798e-05	2.41562e-05	0.00190789	0.000824038	1.34269e-05	1.33588e-05
1080	3-Ethoxy-4-hydroxybenzaldehyde;Ethyl salicylate	121-32-4;118-61-6		C9H10O3	166.063	Phenols	167.1	121	+	5.72	0.000118989	8.32956e-05	0.00011069	7.01554e-05	0.000127476	0.000123888	5.17292e-05	8.09262e-05	5.26805e-05	0.000107938	7.78801e-05	7.15484e-05	7.18668e-05	9.34866e-05
1081	L-Homoserine	1927-25-9;672-15-1;6027-21-0	C00263	C4H9NO3	119.058	Amino acid and derivatives	120.1	56	+	0.67	0.00190749	0.00204435	0.00253368	0.00287916	0.00276109	0.00347801	0.00375746	0.00218675	0.00496825	0.00292486	0.00323665	0.00376301	0.00549288	0.0032133
1082	Rhynchophylline;Isorhyncophylline	76-66-4;6859-01-4	C09236;C16980	C22H28N2O4	384.205	Alkaloids	385.2	325.2	+	8.66	1.37709e-05	2.14992e-05	1.89214e-05	2.71394e-06	6.66433e-06	1.40618e-06	1.38223e-05	1.35714e-05	2.68434e-05	1.23156e-05	6.78448e-06	1.02837e-07	1.03871e-05	1.95181e-05
1083	Cinnzeylanol;Resibufogenin	62394-04-1;465-39-4	C17058	C20H32O7;C24H32O4	384.215	Diterpenoids;Steroids	385.2	367.2	+	6.83	1.55982e-05	1.22666e-05	1.13145e-05	1.23522e-05	4.68239e-06	1.05167e-05	1.49923e-05	2.0956e-05	1.86269e-05	1.90998e-05	1.55672e-05	8.72081e-06	8.3346e-06	2.26984e-05
1084	L-Homoglutamic acid	542-32-5;1118-90-7	C00956	C6H11NO4	161.069	Amino acid and derivatives	162.1	98.1	+	0.73	0.000117727	0.000137302	0.000118294	0.000167173	0.000114294	0.000119978	0.000107882	0.000211382	0.00021449	0.000201339	7.9849e-05	0.000235558	0.000205439	0.00033693
1085	Tropine acetate;3-Acetoxytropane	3423-27-6;3423-26-5	C12452;C12453	C10H17NO2	183.126	Alkaloids	184.1	124.1	+	3.24	7.78701e-05	6.87623e-05	7.54986e-05	2.90559e-05	6.4816e-05	7.01965e-05	9.79634e-05	9.17706e-05	5.57938e-05	8.09781e-05	6.61228e-05	7.92457e-05	7.68721e-05	9.59038e-05
1086	Butin;2'-Hydroxydihydrodaidzein	492-14-8	C09614;C03567	C15H12O5	272.068	Flavonoids;Isoflavonoids	273.1	121	+	8.83	3.34083e-05	2.60482e-05	2.77731e-05	1.98988e-05	2.55811e-05	2.79018e-05	3.4267e-05	0.000156627	5.04306e-05	8.20878e-05	2.43391e-05	1.57897e-05	6.62502e-05	6.58292e-05
1087	Citrostadienol	474-40-8	C11523	C30H50O	426.386	Steroids	427.4	409.4	+	12.29	0.00012109	7.51266e-05	0.000251057	7.03659e-05	0.000118781	0.000133982	6.56794e-05	6.48848e-05	0.000133918	0.00014046	9.43119e-05	0.000127719	6.75138e-05	0.000234411
1088	Taraxerol;Pseudotaraxasterol	127-22-0;464-98-2	C08637	C30H50O		Triterpenoids	427.4	409.4	+	12.71	0.000174996	0.000124464	0.000136758	0.000103156	0.00013227	7.06804e-05	8.51528e-05	0.000258344	8.9636e-05	0.000123437	8.26116e-05	0.00011752	0.000122943	0.000154565
1089	alpha-Zearalenol;beta-Zearalenol	36455-72-8;71030-11-0	C14750;C14751	C18H24O5	320.162	Macrolides and analogues	321.2	303.2	+	5.39	5.14187e-05	8.56748e-05	7.20809e-05	3.19428e-05	1.27583e-05	7.46677e-05	9.90223e-05	4.78415e-05	5.18301e-05	9.34988e-05	3.56293e-05	1.36797e-05	5.0457e-05	5.72752e-05
1090	4-Hydroxyphenylacetaldehyde;4'-Hydroxyacetophenone	7339-87-9;99-93-4	C03765;C10700	C8H8O2	136.052	Benzene and substituted derivatives;Phenols	137.1	119	+	10.57	2.72801e-05	2.81505e-05	6.73457e-05	4.07829e-05	3.09396e-05	4.96964e-05	2.36844e-05	4.79708e-05	4.07967e-05	3.25881e-05	2.70976e-05	2.32139e-05	2.21152e-05	2.98956e-05
1091	Alizarin 2-methyl ether;Palmitoleic acid	6003-11-8;373-49-9	C10291;C08362	C15H10O4;C16H30O2	254.058	Anthraquinones;Fatty Acyls	255.15	237.15	+	7.38	2.89415e-06	5.37934e-06	4.37375e-06	1.11276e-05	9.34377e-06	9.44721e-06	9.27402e-06	2.56383e-05	4.36111e-05	1.7844e-05	8.50127e-06	2.37467e-06	1.57558e-05	2.48791e-05
1092	Myzodendrone;Coniferin	101705-37-7;531-29-3	C00761	C16H22O8	342.131	Phenols;Phenylpropanoids	343.1	163.1	+	2.79	4.25231e-05	1.68916e-05	4.8342e-05	1.85021e-05	1.85952e-05	2.63786e-05	2.5594e-05	1.67233e-06	1.20955e-05	8.2709e-06	3.58119e-05	4.30834e-05	1.48071e-05	4.86423e-06
1093	Eurycomalactone;Ingenol	23062-24-0;30220-46-3	C08759;C09112	C19H24O6;C20H28O5	348.157	Diterpenoids	349.2	331.2	+	5.79	1.80844e-05	2.74373e-05	3.60274e-05	1.23529e-05	7.78582e-06	2.04986e-05	9.8847e-06	1.88558e-05	1.17132e-05	2.61788e-05	2.90679e-05	2.79767e-05	1.7843e-05	2.43404e-05
1094	Vincamine;Luteone	1617-90-9;41743-56-0	C09251;C10498	C21H26N2O3;C20H18O6	354.194	Alkaloids;Flavonoids	355.15	337.15	+	10.97	3.80994e-05	1.04189e-05	3.37295e-05	2.50791e-05	1.10022e-05	2.26367e-05	1.34528e-05	9.52758e-06	1.99734e-05	7.57311e-07	3.07422e-05	6.51218e-06	2.52959e-05	1.30421e-05
1095	Mayumbine;Tetrahydroalstonine	25532-45-0;6474-90-4	C11683;C11682	C21H24N2O3	352.179	Alkaloids	353.2	142.1	+	11.09	5.58869e-06	9.29511e-08	8.2994e-06	8.83412e-06	1.04119e-07	2.95438e-06	6.99108e-06	4.94316e-06	4.47863e-06	4.99856e-06	3.65453e-06	1.82056e-06	7.44119e-06	9.64126e-08
1096	alpha-D-Glucose;D-Tagatose	492-62-6;87-81-0	C00267;C00795	C6H12O6	180.063	Carbohydrates;Organooxygen compounds	163.1	85	+	0.76	0.00130591	0.00229185	0.00216866	0.00273149	0.00487452	0.00199414	0.00336572	0.00174643	0.00182867	0.00168451	0.00223451	0.00240634	0.00292874	0.00152816
1097	Kaempferol 3-O-beta-sophoroside;Cyanin	19895-95-5;2611-67-8;20905-74-2	C12634;C08639	C27H30O16	610.153	Flavonoids	611.2	287.1	+	6.83	9.1781e-07	3.82879e-06	8.21073e-06	2.7645e-06	1.04119e-07	1.00728e-07	1.94174e-06	9.28699e-07	9.82469e-08	1.79974e-06	6.65381e-05	3.45966e-05	1.01091e-07	1.04968e-05
1098	(-)-Borneol;(+)-Borneol	464-45-9;464-43-7	C01766;C01765	C10H18O	154.136	Monoterpenoids	155.1	137.1	+	3.42	0.000289269	0.000674723	0.00100436	0.00117123	0.00073916	0.00198108	0.00343905	0.000187526	0.000515235	0.000557036	0.000862573	0.00099672	0.0006721	0.000793332
1099	Alpha-Terpineol;Patulin	10482-56-1;149-29-1	C11393;C16748	C10H18O;C7H6O4		Monoterpenoids;Pyrans	155.05	137.05	+	3.46	0.000289269	0.000411208	0.00100436	0.00117123	0.00073916	0.00198108	0.00343905	0.000187526	0.000515235	0.000557036	0.000862573	0.00099672	0.0006721	0.000793332
1100	(+)-Afzelechin;(-)-Epiafzelechin	2545-00-8	C09320;C12128	C15H14O5	274.084	Flavonoids	275.1	139	+	1.09	4.75574e-05	4.53758e-05	4.2639e-05	4.25099e-05	0.000116453	0.000167476	6.53986e-05	5.44696e-05	5.71009e-05	4.35295e-05	3.98081e-05	2.46286e-05	8.29096e-05	3.37327e-05
1101	Cedrelone;Isomangiferin	1254-85-9;24699-16-9	C16979	C26H30O5;C19H18O11	422.209	Triterpenoids;Xanthones	423.15	405.15	+	11.18	2.17271e-05	2.93995e-05	1.91256e-05	3.19608e-05	2.69873e-05	3.73834e-05	3.92899e-05	4.63327e-05	2.25748e-05	3.87575e-05	3.15736e-05	5.21118e-05	2.76022e-05	3.17106e-05
1102	Beta-D-Glucose;alpha-D-Glucose	492-61-5;492-62-6	C00221;C00267	C6H12O6	180.063	Organooxygen compounds	181.1	163.1	+	3.27	7.63772e-06	8.92806e-06	1.1444e-05	8.5773e-06	1.69892e-05	1.07285e-05	1.87793e-05	1.46725e-05	4.71577e-06	1.31471e-05	9.50511e-06	7.60199e-06	9.71814e-06	8.80384e-06
1103	Luteolin-6-C-glucoside;Orientin	4261-42-1;28608-75-5	C01821;C10114	C21H20O11	448.101	Flavonoids	449.1	431.1	+	5.56	8.00991e-05	8.32857e-05	6.51354e-05	7.14422e-05	7.00007e-05	4.5511e-05	5.04703e-05	5.90169e-05	0.000103191	0.000111104	0.000110088	4.09874e-05	5.33743e-05	4.76676e-05
1104	Glycyrrhetinic acid;Eburicoic acid	1449-05-4;471-53-4;560-66-7	C02283;C14495	C30H46O4;C31H50O3	470.34	Triterpenoids	471.35	407.35	+	10.57	1.78566e-05	4.01277e-05	2.91912e-05	9.9841e-06	7.45799e-06	9.36904e-06	2.1432e-05	7.36991e-05	2.06114e-05	2.37185e-05	3.09126e-05	1.44573e-05	3.79967e-05	5.96633e-05
1105	Ortho-Hydroxyphenylacetic acid;1,2-Epoxy-p-menth-8-ene	614-75-5;1195-92-2	C05852;C07271	C8H8O3;C10H16O	152.047	Benzene and substituted derivatives;Oxepanes	153.1	107.05	+	5.91	0.000298222	0.000170595	0.00020319	0.000100862	0.000149972	0.000156527	0.000181874	0.000104485	7.79763e-05	7.6531e-05	0.000120138	0.000127015	8.36782e-05	8.11511e-05
1106	L-Pipecolic acid;Pipecolic acid;(2E)-Decenoyl-ACP	3105-95-1;52-52-8	C00408;C03969	C6H11NO2	129.079	Amino acid and derivatives;Carboxylic acids and derivatives	130.1	84.1	+	1.47	0.000917903	0.000667325	0.000841152	0.000726251	0.00147458	0.00127421	0.00179676	0.00544867	0.0080712	0.00317106	0.00211855	0.00152473	0.00363738	0.00416077
1107	Cyanidin 3-rutinoside;Biorobin	28338-59-2;17297-56-2	C08620	C27H30O15	594.158	Flavonoids	595.2	287.1	+	6.08	0.0103443	0.00671811	0.00999707	0.00331803	0.0057914	0.00315517	0.004863	0.000225546	0.000246617	0.000305624	0.012069	0.0106197	0.000182899	0.000235524
1109	Zeorin;Dammarenediol II	22570-53-2;14351-29-2	C19829	C30H52O2	444.397	Triterpenoids	445.4	409.4	+	12.62	3.43429e-05	1.22067e-05	4.20828e-05	4.39341e-05	1.93282e-05	2.79065e-05	1.40788e-05	6.12074e-05	8.1396e-05	0.000134871	2.06764e-05	3.16799e-05	5.75111e-05	5.03416e-05
1110	Delphinidin-3-O-glucoside;Isoquercitrin	6906-38-3;50986-17-9;482-35-9	C12138	C21H20O12	464.095	Flavonoids	465.1	303.1	+	6.06	0.090254	0.038216	0.0596981	0.00722389	0.0215582	0.00790282	0.00649395	0.000866738	0.0021891	0.00253477	0.194946	0.109131	0.00147044	0.00238772
1112	(S)-2,3,4,5-tetrahydropyridine-2-carboxylate;D-1-Piperideine-2-carboxylic acid		C00450;C04092	C6H9NO2	127.063	Carboxylic acids and derivatives;Pyridines and derivatives	128.1	82.1	+	1.74	4.39755e-05	3.56901e-05	2.86386e-05	4.1817e-05	3.85055e-05	3.6585e-05	3.96447e-05	0.00010514	3.4493e-05	3.43364e-05	2.73054e-05	2.04089e-05	2.63714e-05	3.56776e-05
1113	25-Hydroxyvitamin D2-25-glucuronide;25-Hydroxyvitamin D2 25-(beta-glucuronide)		C03033	C34H52O8	588.366	Organooxygen compounds	589.4	395.3	+	13.7	6.6022e-06	9.29511e-08	5.56283e-06	1.17642e-06	2.9631e-06	9.58937e-06	3.58226e-06	1.38242e-06	7.22063e-06	1.0422e-05	7.22677e-06	1.02837e-07	8.34883e-06	3.64913e-06
1114	Amabiline;Supinine	17958-43-9;551-58-6	C10263;C10403	C15H25NO4	283.178	Alkaloids	284.2	122.1	+	12.99	0.00228642	0.00143703	0.0015462	0.001076	0.00183019	0.00101886	0.00250908	0.0016458	0.00133382	0.00155554	0.00167671	0.00113896	0.00144001	0.00139539
1115	Asiatic acid;Euscaphic acid	464-92-6;53155-25-2	C08617;C17890	C30H48O5	488.35	Triterpenoids	489.4	425.3	+	12.35	5.11099e-06	3.42944e-06	2.29334e-05	1.01122e-07	3.40906e-06	5.57963e-06	8.83413e-06	3.9344e-05	2.97892e-05	3.90957e-06	5.80969e-06	1.02837e-07	1.04582e-05	2.32794e-05
1116	Secoisolariciresinol monoglucoside;Mascaroside	63320-67-2;55465-97-9	C09132	C26H36O11	524.226	Lignans;Naphthofurans	525.2	489.2	+	7.9	3.24613e-05	4.17696e-06	2.0463e-05	3.76041e-05	6.57009e-05	3.7157e-05	2.81551e-05	1.04416e-05	1.05942e-05	7.21179e-06	5.1222e-06	6.77622e-06	1.35897e-05	3.55925e-06
1117	Symlandine;Symphytine	74410-74-5;22571-95-5	C10408;C10409	C20H31NO6	381.215	Alkaloids	382.2	55.1	+	13.01	3.13377e-05	1.75648e-05	2.39935e-05	1.65556e-05	2.05156e-05	3.01138e-05	2.47852e-05	2.4884e-05	1.70531e-05	2.69219e-05	1.82279e-05	2.50452e-05	2.7361e-05	2.69195e-05
1119	7-Oxo-beta-sitosterol;6beta-Hydroxystigmast-4-en-3-one	2034-74-4;36450-02-9		C29H48O2	428.365	Steroids and steroid derivatives	429.4	411.4	+	13.54	0.00221917	0.00143915	0.00181013	0.00346844	0.00620917	0.00284294	0.00295226	0.00196651	0.00373023	0.00210983	0.00348955	0.00292693	0.00230785	0.00513076
1121	Benzoyl glucuronide (Benzoic acid);2-Phenylethanol glucuronide	19237-53-7	C03033	C13H14O8;C14H18O7	298.069	Organooxygen compounds	299.1	105.05	+	12.07	0.00015627	0.000120112	0.000225735	0.000161624	0.000157588	0.000185845	0.000203953	0.000175625	0.000197871	0.000231924	0.000276344	0.000264688	0.000248897	0.000201056
1122	ent-17-Hydroxykaur-15-en-19-oic acid;12-Hydroxyabietic acid	35030-38-7;3484-61-5		C20H30O3	318.219	Diterpenoids	319.2	255.2	+	5.53	1.43106e-05	7.81182e-06	2.16227e-05	1.1907e-05	1.19894e-05	4.55082e-06	2.19441e-05	1.63652e-05	1.47869e-05	1.2126e-05	1.2224e-05	1.56873e-05	3.02531e-05	8.74525e-06
1123	L-Isoleucine;L-Leucine	73-32-5;61-90-5	C00407;C00123	C6H13NO2	131.095	Amino acid and derivatives	132.1	86.1	+	1.78	0.000846611	0.000889635	0.00142011	0.00156556	0.00360415	0.00400177	0.00570886	0.00244146	0.00676867	0.00253943	0.00249852	0.00324585	0.00519449	0.00336712
1124	Phloretic acid;Ethylparaben;3-(2-Hydroxyphenyl)propanoic acid	501-97-3;120-47-8;495-78-3	C01744;C01198	C9H10O3	166.063	Phenols;Phenylpropanoic acids	167.1	121.067	+	2.84	0.000910685	0.00108113	0.00171354	0.000868497	0.000279161	0.000418744	0.000979306	0.00206048	0.00547998	0.00344138	0.0027717	0.00165409	0.00345732	0.00286778
1125	1,5-Anhydro-D-glucitol;trans-3-Hydroxycinnamic acid;p-Hydroxy-cinnamic acid	154-58-5;588-30-7;14755-02-3;501-98-4;7400-08-0	C16538;C07326;C12621;C00811	C6H12O5;C9H8O3	164.068	Alcohols and polyols;Phenylpropanoids	165.1	147.033	+	5.07	7.91777e-05	7.11796e-05	4.65168e-05	2.84956e-05	3.30499e-06	6.37693e-06	1.7443e-05	3.03384e-05	3.30715e-05	2.04875e-05	3.86387e-05	1.1897e-05	1.61281e-05	1.2283e-05
1126	beta-Citronellol;(S)-(-)-beta-Citronellol	106-22-9;1117-61-9;7540-51-4	C09849;C11386	C10H20O	156.151	Monoterpenoids	157.2	139.1	+	1.41	6.28774e-05	7.8065e-05	8.73824e-05	7.22437e-05	7.12288e-05	9.98741e-05	7.1411e-05	8.46208e-05	7.01968e-05	7.42957e-05	7.24639e-05	5.98924e-05	5.838e-05	6.6536e-05
1127	(+)-Carvone;5-Isopropyl-2-methylphenol;Thymol	2244-16-8;499-75-2;89-83-8	C11383;C09840;C09908	C10H14O	150.104	Monoterpenoids;Phenols	151.1	109.1	+	10.86	4.94322e-05	4.19448e-05	4.2082e-05	1.88536e-05	4.03626e-05	4.61462e-05	5.12552e-05	5.28848e-05	3.67076e-05	4.18125e-05	4.82015e-05	2.98023e-05	4.45445e-05	3.062e-05
1128	Decursin;5-Geranoxy-7-methoxycoumarin;Decursinol angelate	5928-25-6;7380-39-4;130848-06-5	C09258	C19H20O5;C20H24O4	328.131	Coumarins	329.133	175	+	13.78	2.03331e-05	1.90575e-05	1.80813e-05	1.93143e-05	1.583e-05	2.75937e-05	2.74336e-05	2.39308e-05	1.7843e-05	2.16781e-05	2.33576e-05	2.87797e-05	1.77253e-05	2.58694e-05
1129	Neogrifolin;Grifolin;Ugaxanthone	23665-96-5;6903-07-7;13179-11-8		C22H32O2;C18H16O6	328.24	Phenols;Xanthones	329.167	55.1	+	13.8	1.18404e-05	1.01026e-05	1.96103e-05	1.20594e-05	1.88233e-05	1.816e-05	1.6712e-05	2.01025e-05	1.6355e-05	1.13582e-05	1.5033e-05	1.77618e-05	1.16201e-05	1.4122e-05
1130	Echinocystic acid;Pomolic acid;Sebiferenic acid	510-30-5;13849-91-7;94390-09-7	C08942	C30H48O4	472.355	Triterpenoids	473.4	409.3	+	12.27	3.48228e-05	1.35836e-05	2.01041e-05	2.62737e-05	1.55943e-05	3.06598e-05	6.33322e-05	1.87684e-05	3.47421e-05	1.70357e-05	1.85319e-05	4.00249e-05	1.0751e-05	2.24296e-05
1131	Macrocarpal B;Macrocarpal H;Alisol B	142698-60-0;179388-53-5;18649-93-9	C17460	C28H40O6;C30H48O4	472.282	Sesquiterpenoids;Triterpenoids	473.333	455.333	+	10.56	3.56941e-05	2.23886e-05	1.94935e-05	3.16744e-05	3.14895e-05	3.55823e-05	1.16645e-05	3.79067e-05	4.29482e-05	3.31958e-05	3.03772e-05	3.38127e-05	2.37953e-05	4.29724e-05
1132	Oleic acid;Vaccenic acid;Petroselinic acid	112-80-1;693-72-1;593-39-5	C00712;C08367;C08363	C18H34O2	282.256	Fatty Acyls	283.3	57.1	+	13.03	0.0529674	0.0507631	0.0495664	0.0282459	0.0503608	0.0289222	0.0627374	0.0508114	0.0537184	0.0482254	0.0430989	0.0306178	0.0375483	0.0408331
1133	Ganoderic acid A;Ganoderenic acid C;Ganoderic acid B	81907-62-2;100665-42-7;81907-61-1		C30H44O7	516.309	Triterpenoids	517.3	481.3	+	12.39	1.48243e-05	1.99619e-05	1.18298e-05	2.96696e-05	4.80866e-05	8.1686e-06	3.53256e-05	2.31329e-05	2.8072e-05	1.96517e-05	4.02067e-05	3.22998e-05	2.00076e-05	2.14641e-05
1134	Geraniol;cis-3,7-Dimethyl-2,6-octadien-1-ol;(+)-alpha-Pinene;(-)-Linalool	106-24-1;106-25-2;7785-70-8;126-91-0	C01500;C09871;C06306;C11388	C10H18O;C10H16	154.136	Monoterpenoids	137.1	81.1	+	10.54	0.000241254	0.000245879	0.000348525	0.000206913	0.000157788	0.000175953	0.000128733	0.000187411	0.000228178	0.000298628	0.000224768	0.000149001	0.00012324	0.000240634
1135	Erythrodiol;16alpha-Hydroxybauerenol;Arnidiol;Faradiol	545-48-2;214351-30-1;6750-30-7;20554-95-4	C20945	C30H50O2	442.381	Triterpenoids	443.4	407.4	+	12.1	1.85022e-05	4.10833e-05	2.49385e-05	3.52583e-05	3.48816e-05	1.15845e-05	2.45349e-05	2.30688e-05	7.45965e-05	3.87698e-05	2.91938e-05	5.97355e-05	1.15168e-05	2.93483e-05
1136	Cucurbitacin I;Ganoderenic acid A;Ganoderic acid C1;Ganoderenic acid B;Ganoderic acid Z	2222-07-3;100665-40-5;95311-97-0;100665-41-6;294674-09-2	C08800	C30H42O7	514.293	Triterpenoids	515.3	479.3	+	12.52	6.50549e-06	1.5968e-05	6.82881e-06	2.89632e-05	1.90985e-05	5.1321e-06	1.06308e-05	2.3081e-05	4.66377e-05	1.73486e-05	9.4425e-06	1.02857e-05	4.40498e-05	4.18893e-05
1137	Betulinic acid;Beta-boswellic acid;a,b-Elemolic acid;3-Epikatonic acid;Isomangiferolic acid;Trametenolic acid;Bryonolic acid;3-Epioleanolic acid	472-15-1;631-69-6;28282-27-1;76035-62-6;13878-92-7;24160-36-9;24480-45-3;25499-90-5	C08619;C08623	C30H48O3	456.36	Triterpenoids	457.4	393.4	+	12.93	0.000100598	4.89922e-05	0.000102501	5.78612e-05	3.35281e-05	8.29902e-05	0.000104081	0.000116046	1.62952e-05	2.24171e-05	7.91669e-05	4.60168e-05	3.34235e-05	5.00499e-05
1138	(S)-(-)-Limonene;(R)-(+)-Limonene;Alpha-pinene;Beta-pinene;alpha-Terpinene;p-Mentha-1,4-diene;Gamma-terpinene;(+)-3-Carene;Borneol;Camphene;beta-Phellandrene	5989-54-8;5989-27-5;80-56-8;2437-95-8;18172-67-3;99-86-5;99-85-4;498-15-7;507-70-0;79-92-5;555-10-2	C00521;C06099;C09880;C06307;C09898;C09900;C11382;C01411;C06076;C19818	C10H16;C10H18O	136.125	Monoterpenoids;Prenol lipids	137.1	81.1	+	10.56	0.000241254	0.000184245	0.000348525	0.000272585	0.000157788	0.000178024	0.000138909	0.000187411	0.000228178	0.000298628	0.000224768	0.000149001	0.00012324	0.000240634

## Sheet: Supplementary Table S2
Supplementary Table S2. Flavonoids, metabolites detected in Lonicera macranthoides Hand.-Mazz. of different flower stages
Index	Name	CLASS	Relative quantitative
			WF1	WF2	WF3	WF4	WF5	WF6	WF7	XF1	XF2	XF3	XF4	XF5	XF6	XF7
Flavonoids001	Avicularin	flavonols	1.9789e-05	3.3803e-06	3.80061e-06	2.75243e-06	1.72804e-05	1.00728e-07	7.21783e-06	9.56113e-08	1.26616e-06	9.68767e-08	4.9866e-05	6.32502e-06	1.01091e-07	9.64126e-08
Flavonoids002	Narcissoside	flavonols	0.000125854	0.000327154	8.1024e-05	6.58376e-05	0.000194991	1.00728e-07	1.14218e-05	4.99652e-06	4.52289e-05	3.38794e-05	6.62545e-05	3.96118e-05	7.72929e-06	2.03553e-05
Flavonoids003	Quercetin	flavonols	1.99541e-06	4.40209e-07	1.73554e-06	3.43697e-06	9.64629e-07	1.23362e-06	8.71893e-07	1.22515e-06	1.4586e-06	4.96796e-06	3.55188e-06	8.90887e-07	4.98599e-07	4.83764e-06
Flavonoids004	Spinosin	Flavonoid	0.000262631	8.86024e-05	0.000140954	0.000135859	0.000148908	0.000119074	0.000215093	6.31135e-05	3.81139e-05	8.85875e-05	7.95372e-05	8.21851e-05	6.12772e-05	8.05037e-05
Flavonoids005	Galangin	flavonols	7.05404e-06	3.13819e-05	1.1214e-05	3.3967e-05	1.07807e-05	2.92216e-05	1.24962e-05	3.37845e-05	1.19821e-05	1.20647e-05	1.31022e-05	2.213e-05	2.4569e-05	3.15136e-05
Flavonoids006	Genistein	Isoflavones	1.58601e-05	2.52279e-05	2.39833e-05	2.13067e-05	1.5295e-05	2.073e-05	1.26325e-05	1.25218e-05	1.72935e-05	1.26713e-05	3.70148e-06	1.70036e-05	2.27635e-05	2.55197e-05
Flavonoids007	Chrysin	Flavonoid	0.000139129	0.000127193	0.000105303	0.000145545	0.000115186	7.87669e-05	0.000194181	5.8214e-05	0.000260299	0.000147355	0.000184256	0.000143639	8.86928e-05	0.000137885
Flavonoids008	Hyperoside	flavonols	0.000755168	0.00035178	0.000419799	0.000150468	0.000262984	0.000198382	0.00033581	2.05019e-05	2.4195e-05	3.6104e-05	0.000451943	0.000300168	1.19343e-05	2.27328e-05
Flavonoids009	Isoquercitrin	flavonols	0.090254	0.038216	0.0596981	0.00722389	0.0215582	0.00790282	0.00649395	0.000866738	0.0021891	0.00253477	0.194946	0.109131	0.00147044	0.00238772
Flavonoids010	Diosmetin	Flavonoid	0.000542912	0.00115231	0.00158182	0.000777495	0.00019601	0.000533498	0.0010705	0.000953885	0.00144321	0.00570143	0.000868003	0.000784297	0.00701697	0.00935731
Flavonoids011	L-Epicatechin	Flavan-3-ols	2.06325e-05	8.96307e-05	6.79657e-06	2.83742e-05	7.72115e-06	7.33202e-06	9.02529e-06	5.56575e-06	2.99303e-06	1.05264e-05	0.000302561	9.13165e-05	2.83779e-06	1.45557e-06
Flavonoids012	Biochanin A	Isoflavones	2.10935e-05	7.82091e-05	0.000119644	3.57216e-05	5.03204e-05	2.95317e-05	5.4127e-05	4.11954e-05	1.92967e-05	3.94648e-05	3.82675e-05	4.13828e-05	2.38871e-05	2.0385e-05
Flavonoids013	Vitexin	Flavonoid	1.65811e-05	3.71796e-05	7.57319e-05	1.74865e-05	7.2172e-05	5.17892e-06	5.99225e-05	0.000108844	7.25892e-05	3.07162e-05	8.89723e-05	5.5659e-05	1.64986e-05	4.81564e-05
Flavonoids014	Hesperetin	Dihydroflavone	7.20423e-06	3.19492e-06	4.44221e-06	5.0528e-06	1.33882e-06	5.45833e-06	2.90617e-06	4.70853e-05	2.8419e-06	1.36616e-05	7.58014e-06	3.99528e-06	1.64432e-05	1.91833e-06
Flavonoids015	Protocatechualdehyde	Others	0.00128254	0.000754333	0.00144346	0.00119281	0.00151608	0.00225165	0.00378226	0.00050495	0.000685592	0.000690729	0.00138643	0.001933	0.000868123	0.000711406
Flavonoids016	isoliquiritigenin	Chalcones	3.35699e-05	3.51812e-05	2.46599e-05	4.16744e-05	3.5166e-05	3.28428e-05	2.07336e-05	2.68002e-05	2.91715e-05	7.25757e-05	2.86514e-05	3.11235e-05	2.5511e-05	3.86108e-05
Flavonoids017	Tectochrysin	Flavonoid	0.000659964	0.000363622	0.000369708	0.000653177	0.000683868	0.000698146	0.000621602	0.000465985	0.00055914	0.000513982	0.000524753	0.000590634	0.000631544	0.000386527
Flavonoids018	Apigenin	Flavonoid	3.78221e-05	3.31007e-05	0.000126298	9.95627e-05	3.23428e-05	5.32554e-05	4.61449e-05	0.00012553	0.000167026	0.000390856	5.24645e-05	8.31369e-05	0.000463483	0.000544988
Flavonoids019	Chalconaringenin	Chalcones	0.000159622	8.56397e-05	0.00014171	3.14699e-05	3.63262e-05	9.78273e-05	1.35499e-05	0.0011864	0.00069898	0.000686242	0.000103177	3.8424e-05	0.00050603	0.000584655
Flavonoids020	Naringenin	Dihydroflavone	0.000151455	0.000151235	8.14329e-05	6.82403e-05	7.34272e-05	2.95275e-05	0.00010484	0.000678473	0.000295233	0.000604714	8.66823e-05	8.93154e-05	0.000321845	0.000305703
Flavonoids021	Genkwanin	Flavonoid	0.000106515	9.63843e-05	5.59207e-05	9.45893e-06	4.90799e-05	3.73948e-05	2.25672e-05	2.57313e-05	1.18362e-05	2.96396e-05	1.15093e-05	1.39953e-05	1.38329e-05	1.96721e-05
Flavonoids022	Luteolin	Flavonoid	0.000213933	0.000290332	0.000327665	0.000107297	0.000105574	0.000122046	0.000281486	3.90148e-05	5.03903e-05	8.4199e-05	0.000147655	0.000300791	4.72004e-05	4.84237e-05
Flavonoids023	Fisetin	flavonols	2.27406e-05	1.90187e-05	2.24414e-05	1.95921e-05	2.4762e-05	1.84503e-05	8.8533e-06	1.46333e-05	2.21601e-05	2.44674e-05	4.81938e-05	3.25071e-05	2.44346e-05	3.04997e-05
Flavonoids024	Eriodictyol	Dihydroflavone	0.000436617	0.000408079	0.000249007	7.82409e-05	0.000105832	0.000116511	0.00015055	8.71735e-05	4.6939e-05	3.2765e-05	0.000195466	0.000135999	4.99988e-05	4.48645e-05
Flavonoids025	Cianidanol	Flavan-3-ols	0.00130572	0.00212952	0.000104277	0.00030623	1.50351e-05	1.03571e-05	9.29405e-06	0.000188257	6.59924e-05	3.16047e-05	0.00413868	0.000990797	3.45159e-06	1.61539e-05
Flavonoids026	Tectorigenin	Isoflavones	0.000218088	0.000568808	0.000849059	0.000436739	0.000156027	0.000437482	0.00048194	0.000704357	0.000492959	0.00346292	0.000646262	0.000404388	0.00532977	0.00663974
Flavonoids027	Taxifolin	Dihydroflavonol	0.000498723	0.000410202	0.000454805	0.000352061	0.000507631	0.000342909	0.000491246	0.000104616	0.000112437	0.000144237	0.000272474	0.000325363	0.000260631	0.000179087
Flavonoids028	Ononin	Isoflavones	0.00165171	0.00113436	0.00151778	0.00111803	0.00114431	0.00121656	0.00180707	0.00160932	0.00118354	0.00169373	0.00405101	0.00102861	0.00201435	0.0024305
Flavonoids029	Myricetin	flavonols	7.82311e-06	8.3956e-06	9.66663e-06	5.96203e-06	1.44249e-05	9.40955e-06	7.16955e-06	1.46531e-05	9.50387e-06	3.47377e-06	2.24023e-05	7.52302e-06	7.2914e-06	1.35277e-05
Flavonoids030	Baicalin	Flavonoid	0.000136792	0.000130664	0.000145011	0.000174069	0.000108743	0.00014626	0.00016261	0.000137589	0.000147303	0.000190451	0.000155555	0.000147214	0.000175159	0.000182854
Flavonoids031	Glycitin	Isoflavones	0.000442091	0.000288684	0.000646244	0.000184411	0.000461261	0.000335788	0.000327622	9.73069e-05	0.000105306	9.87292e-05	0.00025241	0.000188387	8.72175e-05	0.000117524
Flavonoids032	Astragalin	flavonols	0.0627981	0.0976233	0.184785	0.0649815	0.110092	0.0123236	0.0203817	0.00604828	0.0219636	0.0576692	0.473038	0.17131	0.0423719	0.035766
Flavonoids033	Cynaroside	Flavonoid	0.0262582	0.0196133	0.0501577	0.0201729	0.0503722	0.0181868	0.0204769	0.00013031	0.000185197	0.000458597	0.0530894	0.06134	0.000382975	0.000513026
Flavonoids034	Silibinin	Dihydroflavonol	7.08371e-05	1.13903e-05	8.59918e-05	0.000129847	2.05038e-05	1.39322e-05	3.23924e-05	5.24677e-05	0.000158286	3.73315e-05	2.8997e-05	5.10166e-05	7.37449e-05	9.74827e-05
Flavonoids035	Amentoflavone	Flavonoid	0.0093151	0.00403507	0.00570129	0.00276497	0.00423069	0.0028386	0.00341318	0.0132876	0.00558155	0.00584968	0.00652632	0.00387844	0.00392025	0.00411343
Flavonoids036	Schaftoside	Flavonoid	3.49485e-05	6.2129e-05	3.54172e-05	5.36185e-05	2.11777e-05	4.4049e-05	3.47116e-05	3.63522e-05	3.07889e-05	1.46516e-05	4.66621e-05	5.58833e-05	1.81655e-05	1.35282e-05
Flavonoids037	Procyanidin B2	Proanthocyanidins	9.83298e-08	9.29511e-08	1.06068e-07	7.98357e-06	3.4227e-06	8.2021e-06	2.21876e-06	2.34598e-05	3.03007e-05	8.14268e-06	9.74824e-05	3.25678e-06	2.21127e-06	9.64126e-08
Flavonoids038	Rhoifolin	Flavonoid	0.00154874	0.00176292	0.00240093	0.000912734	0.00289367	0.000587158	0.000537868	0.000316172	0.000157633	0.00024638	0.000255048	0.000298181	0.00022472	0.000201451
Flavonoids039	Procyanidin B1	Proanthocyanidins	9.83298e-08	9.29511e-08	1.06068e-07	1.16477e-06	1.04119e-07	1.00728e-07	1.00255e-07	6.5197e-06	3.07149e-06	9.68767e-08	6.21063e-05	5.82323e-07	1.01091e-07	9.64126e-08
Flavonoids040	Tiliroside	flavonols	0.00148301	0.00122854	0.00162824	0.00054201	0.00140333	0.000266284	0.000318483	0.00354455	0.00318359	0.00652814	0.0117633	0.00381638	0.00280515	0.00192625
Flavonoids041	Kaempferol-3-O-rutinoside	flavonols	0.00237489	0.00316639	0.00408955	0.00123642	0.00629947	0.000311732	0.000258192	1.90079e-06	9.82469e-08	2.06773e-05	0.000117514	0.000106109	7.96308e-05	4.32727e-05
Flavonoids042	Diosmin	Flavonoid	0.00220044	0.00172102	0.00266885	0.000961106	0.0024224	0.00124591	0.00109232	0.000285144	0.000220764	0.000431919	0.000441954	0.000303071	0.000351427	0.000404547
Flavonoids043	Rutin	flavonols	0.00464351	0.00392632	0.00444121	0.00076571	0.00715047	0.000438506	0.000230108	2.65201e-06	9.55505e-06	9.68767e-08	0.000104567	0.000205321	2.93396e-06	9.64126e-08
Flavonoids044	Isorhamnetin-3-O-nehesperidine	flavonols	2.15631e-05	2.11389e-05	1.89687e-05	6.34031e-06	8.9593e-06	5.98702e-06	5.82486e-06	1.33718e-05	5.34801e-05	3.66511e-05	2.00665e-05	3.25611e-05	3.35258e-05	3.83543e-05
Flavonoids045	Icariin	flavonols	7.74445e-06	6.10532e-06	5.36102e-06	9.01996e-06	9.12541e-06	5.6563e-06	7.92793e-06	6.59437e-06	4.85085e-06	7.70618e-06	1.14369e-05	6.48269e-06	1.49419e-06	4.93422e-06
Flavonoids046	Isorhamnetin	flavonols	9.62586e-06	1.41492e-05	6.26344e-06	3.66327e-06	1.83102e-05	5.06405e-06	6.66372e-06	4.27648e-05	0.000130015	0.0004613	1.95877e-05	5.91305e-06	3.38593e-05	0.000366985
Flavonoids047	Glycitein	Isoflavones	0.000227993	0.000151789	8.79202e-05	4.87619e-05	6.33368e-05	7.2461e-05	5.53864e-05	2.03417e-05	1.12216e-05	3.82622e-05	1.12066e-05	1.71281e-05	1.35962e-05	1.21706e-05
Flavonoids048	Malvidin 3-O-glucoside (Oenin);Malvidin 3-glucoside	Anthocyanins	2.27159e-05	2.0824e-05	3.5252e-05	0.000109919	0.000113883	1.32367e-05	0.000106587	1.52081e-05	8.99748e-06	3.53899e-05	5.13474e-05	3.84855e-05	1.98001e-05	1.91696e-05
Flavonoids049	Xanthohumol	Chalcones	2.02556e-05	2.38759e-05	1.4441e-05	2.60725e-05	3.11505e-05	2.24479e-05	2.65975e-05	2.12082e-05	2.16871e-05	2.58646e-05	2.89619e-05	3.4049e-05	2.48097e-05	2.52174e-05
Flavonoids050	Tricetin	Flavonoid	4.72333e-07	1.58472e-06	2.44191e-06	2.27897e-06	2.20058e-06	1.45134e-06	3.5563e-06	4.90893e-06	6.10198e-06	2.91854e-05	3.65689e-06	4.41029e-06	1.81603e-06	1.17224e-05
Flavonoids051	Kaempferol	flavonols	1.03397e-05	9.52221e-06	8.69141e-06	7.42475e-06	9.88969e-06	6.67782e-06	7.03953e-06	1.16145e-05	1.22467e-05	1.90439e-05	1.00689e-05	6.59035e-06	8.10674e-06	9.64316e-06
Flavonoids052	Isosakuranetin	Dihydroflavone	0.000396182	0.00140224	0.002409	0.000453055	0.00199675	8.41602e-05	0.000165612	2.96235e-05	6.8314e-05	0.000327694	0.00398107	0.00159571	0.000206306	0.000169291
Flavonoids053	Cyanidin	Anthocyanins	8.46288e-05	7.76586e-05	0.0001144	5.74467e-05	3.538e-05	8.52744e-05	7.38206e-05	2.53757e-05	1.43607e-05	2.93748e-05	0.000133246	3.28842e-05	2.57636e-05	1.48086e-05
Flavonoids054	Brazilin	Others	8.727e-05	7.83449e-05	0.000177096	4.3144e-05	0.000132788	6.9432e-05	3.38952e-05	5.34422e-05	2.76939e-05	4.93584e-05	0.000126424	5.86445e-05	3.18439e-05	4.16269e-05
Flavonoids055	2',3,5,7-Tetrahydroxyflavone	flavonols	0.000614533	0.00141528	0.00238425	0.000703996	0.00176936	0.000222351	0.000216687	6.65677e-05	0.00028149	0.000730081	0.00540954	0.00278373	0.000586885	0.000435945
Flavonoids056	Orobol (5,7,3',4'-tetrahydroxyisoflavone)	Isoflavones	3.05852e-05	1.3301e-05	4.6055e-05	7.62146e-06	7.56037e-06	6.64372e-06	6.8681e-06	1.52342e-05	1.51181e-05	6.96337e-06	6.85848e-06	1.68036e-05	1.57893e-05	1.10925e-05
Flavonoids057	Scutellarein	Flavonoid	4.07334e-05	6.4289e-05	0.000100762	4.74394e-05	3.2731e-05	4.21804e-05	8.3254e-05	1.40011e-05	2.41405e-05	1.60154e-05	0.000149708	9.31639e-05	2.0437e-05	1.98201e-05
Flavonoids058	Demethoxycapillarisin	Others	6.98834e-05	3.98008e-05	0.000158825	2.65473e-05	3.8857e-05	1.57609e-05	2.20969e-05	1.15026e-05	2.7266e-05	5.0867e-05	0.000228942	0.000120381	4.36466e-05	3.76443e-05
Flavonoids059	2'-Hydroxygenistein	Isoflavones	3.33653e-05	2.39787e-05	2.11348e-05	1.58822e-05	1.58476e-05	2.18225e-05	2.20335e-05	2.73057e-05	3.49749e-05	2.26549e-05	2.37776e-05	2.63946e-05	3.32992e-05	3.62384e-05
Flavonoids060	(-)-Sativan	Others	1.53352e-05	1.83821e-05	1.36007e-05	1.0894e-05	1.26463e-05	2.28468e-05	1.35303e-05	7.1752e-05	6.97826e-05	6.68711e-05	9.8839e-06	2.02025e-05	3.32628e-05	2.33263e-05
Flavonoids061	Sakuranetin	Dihydroflavone	9.40684e-06	8.89899e-06	8.49433e-06	1.17379e-05	1.28003e-05	2.50244e-05	1.46212e-05	2.4043e-05	1.36262e-05	1.77278e-05	1.35711e-05	1.71382e-05	1.1773e-05	1.66011e-05
Flavonoids062	Maltol	Others	0.00404272	0.00418505	0.00632694	0.00794922	0.00680212	0.00520683	0.0067812	0.0029908	0.00400828	0.0034111	0.00449312	0.00473794	0.00485591	0.00267157
Flavonoids063	Flavone	Flavonoid	2.43432e-05	2.31123e-05	2.12917e-05	1.5886e-05	2.82984e-05	1.38772e-05	1.55014e-05	2.00551e-05	2.1625e-05	2.53034e-05	1.21682e-05	1.7054e-05	2.34132e-05	1.31822e-05
Flavonoids064	2-Benzal-4-hydroxyacetophenone	Chalcones	0.000476412	7.93987e-05	3.59985e-05	2.90237e-05	4.88676e-05	7.33474e-05	0.000172286	3.39972e-05	3.00539e-05	4.90365e-05	4.09018e-05	4.62858e-05	6.33819e-05	4.89376e-05
Flavonoids065	2,3-Dihydro-2-phenyl-4H-benzopyran-4-one	Flavonoid	0.00014057	6.38666e-05	0.000183098	0.000213721	0.000220977	0.000255473	0.000255264	5.76468e-05	5.23969e-05	7.26549e-05	4.56587e-05	9.43976e-05	0.000166775	7.67432e-05
Flavonoids066	4',7-Isoflavandiol	Isoflavones	0.000121122	6.59983e-05	0.000111295	6.96598e-05	0.00011755	7.97192e-05	5.74147e-05	0.000123341	0.000109937	4.98267e-05	0.000115895	7.94872e-05	6.46646e-05	8.44232e-05
Flavonoids067	Pelargonidin	Anthocyanins	6.28988e-05	7.96769e-05	0.000122416	0.000134408	3.97961e-05	5.9141e-05	8.28736e-05	0.000114315	0.000137969	0.000284809	6.251e-05	7.88266e-05	0.000397418	0.000436601
Flavonoids068	2'-Hydroxydaidzein	Isoflavones	1.17094e-05	2.18947e-05	8.78715e-05	1.91195e-05	1.5019e-05	1.76546e-05	2.91004e-05	1.95731e-05	2.80562e-05	0.000170965	2.19368e-05	6.69986e-05	1.33152e-05	0.000176309
Flavonoids069	Sulfuretin	aurone	5.35768e-05	7.76994e-05	0.000122416	0.000110561	3.36739e-05	5.27244e-05	8.37428e-05	0.000129401	0.000176208	0.000284809	5.51412e-05	7.88266e-05	0.000397418	0.000436601
Flavonoids070	Baicalein	Flavonoid	1.05033e-05	8.51832e-06	1.48749e-05	1.01107e-05	1.41858e-05	1.07934e-05	2.25931e-05	1.06252e-05	1.72214e-05	1.56911e-05	1.19162e-05	1.07868e-05	9.02157e-06	1.31528e-05
Flavonoids071	3',4',7-Trihydroxyisoflavone	Isoflavones	3.08757e-05	2.30418e-05	3.60277e-05	3.50586e-05	4.17998e-05	2.49125e-05	3.15829e-05	3.92669e-05	3.88936e-05	6.99258e-05	3.7176e-05	1.69868e-05	4.99541e-05	4.64629e-05
Flavonoids072	6,7,4'-Trihydroxyisoflavone	Isoflavones	1.19828e-05	2.47629e-05	1.34022e-05	7.84492e-06	2.52053e-05	4.2266e-05	4.26333e-05	4.1544e-05	3.31247e-05	1.83323e-05	3.42488e-05	1.09784e-05	2.20651e-05	1.32909e-05
Flavonoids073	Norwogonin	Flavonoid	4.45539e-05	6.29445e-05	6.19694e-05	6.56389e-05	0.000173913	0.000127903	9.05876e-05	0.000114243	0.000102125	0.000103627	4.7733e-05	0.000162653	8.84122e-05	0.000119361
Flavonoids074	Naringenin chalcone	Chalcones	8.20627e-05	3.94116e-05	6.17289e-05	5.66635e-05	5.87709e-05	7.02364e-05	7.03084e-05	0.000159297	8.82044e-05	0.000225269	0.000290008	0.000160923	0.00014892	0.000162463
Flavonoids075	Butein	Chalcones	3.4214e-05	2.35638e-05	2.3479e-05	1.53869e-05	2.38643e-05	2.79204e-05	4.25185e-05	2.34335e-05	4.80177e-05	1.93568e-05	1.55852e-05	2.01705e-05	2.50396e-05	2.02631e-05
Flavonoids076	Glycinol	Pterostilbene	2.92216e-05	2.14595e-05	3.69468e-05	1.70054e-05	2.53337e-05	2.46525e-05	3.84602e-05	2.80625e-05	2.28579e-05	3.48355e-05	2.02239e-05	2.49263e-05	2.90236e-05	3.77737e-05
Flavonoids077	2',6'-Dihydroxy 4'-methoxydihydrochalcone	Chalcones	4.40622e-05	2.66152e-05	4.14091e-05	9.96799e-05	7.64756e-05	4.0901e-05	2.56069e-05	0.000132942	0.000142928	0.000128114	7.25878e-05	7.27379e-05	0.000102186	7.86582e-05
Flavonoids078	Pinobanksin	Dihydroflavonol	0.000164402	8.64688e-05	0.000116257	6.25258e-05	0.000102873	5.41075e-05	0.000101792	0.000979293	0.000535677	0.000683401	0.000121495	0.000115458	0.00039961	0.000685753
Flavonoids079	Garbanzol	Dihydroflavonol	1.96141e-05	9.49941e-06	1.74024e-05	2.51687e-05	1.90081e-05	8.52793e-06	1.66273e-05	3.74746e-05	4.1342e-05	3.81075e-05	1.68226e-05	2.33658e-05	4.15771e-05	7.84729e-05
Flavonoids080	Morin	flavonols	2.10997e-05	1.20227e-05	1.52522e-05	1.21557e-05	1.50198e-05	6.99097e-06	9.87259e-06	2.59595e-05	1.01944e-05	1.39129e-05	9.06636e-05	2.81904e-05	1.0785e-05	2.06194e-05
Flavonoids081	Delphinidin	Anthocyanins	2.32017e-05	2.31083e-05	2.84749e-05	1.35869e-05	3.47937e-05	1.5531e-05	3.16479e-05	7.4876e-06	2.35767e-05	1.2063e-05	0.000249625	0.000115024	3.40978e-05	1.23229e-05
Flavonoids082	Robinetin	flavonols	0.000967801	0.000554927	0.00132722	0.000429128	0.000512155	0.000495208	0.000476101	0.000174353	0.000198443	0.000279451	0.000760823	0.000597091	0.000292499	0.00029358
Flavonoids083	6-Hydroxykaempferol	flavonols	2.06829e-05	1.08864e-05	1.78924e-05	8.83601e-06	1.7826e-05	1.15406e-05	1.25878e-05	1.32105e-05	1.50805e-05	9.75342e-06	1.94286e-05	1.64043e-05	1.37e-05	2.10159e-05
Flavonoids084	4',5,7-Trimethoxyflavone	Flavonoid	1.51779e-05	1.05383e-05	2.34855e-05	2.17855e-05	1.29626e-05	1.25753e-05	3.50527e-05	1.63985e-05	2.70074e-05	2.01668e-05	1.35405e-05	1.76687e-05	1.83996e-05	1.99624e-05
Flavonoids085	Tricin	Others	3.88382e-05	5.0128e-05	7.71053e-05	5.44074e-05	5.05625e-05	4.11232e-05	4.20418e-05	6.75593e-05	7.25812e-05	7.14816e-05	6.23244e-05	6.15725e-05	4.53194e-05	4.63837e-05
Flavonoids086	Cedeodarin	Dihydroflavonol	4.78525e-05	2.66538e-05	1.95274e-05	1.14268e-05	3.81984e-05	4.59464e-05	7.56642e-05	8.22773e-05	5.10966e-05	9.07845e-05	0.000124931	1.39834e-05	0.000106794	0.00013046
Flavonoids087	Wighteone	Isoflavones	0.000482414	0.00241844	0.000478118	0.00749351	0.000446049	0.00814681	0.000634529	0.000765094	0.00163485	0.000621143	0.000441148	0.00205975	0.000331987	0.000628001
Flavonoids088	Daidzein	Isoflavones	4.82278e-05	4.45548e-05	5.2159e-05	2.39462e-05	5.8638e-05	3.81816e-05	3.48763e-05	6.91001e-05	7.53689e-05	8.68514e-05	5.22646e-05	3.51666e-05	5.74702e-05	7.06007e-05
Flavonoids089	4',7-Dihydroxyflavone	Flavonoid	7.59793e-06	1.34134e-05	1.40703e-05	1.87951e-05	6.47864e-06	1.18946e-05	3.5041e-06	6.37239e-06	6.43085e-06	9.07396e-06	1.02821e-05	1.02541e-05	1.26496e-05	1.44361e-05
Flavonoids090	4',5,6,7-Tetramethoxyflavone;5,6,7-trimethoxy-2-(4-methoxyphenyl)chromen-4-one	Dihydroflavone	0.000134661	9.04613e-05	0.00012713	5.88163e-05	6.14449e-05	0.000124678	0.000202087	0.000121557	0.00011631	4.63905e-05	0.000145936	0.000107737	7.05876e-05	4.17746e-05
Flavonoids091	Narirutin	Dihydroflavone	1.13232e-05	1.92108e-05	2.4647e-05	2.82868e-05	1.20223e-05	2.57319e-05	3.36408e-05	1.4506e-05	7.86428e-06	2.00968e-05	3.27089e-05	4.03756e-05	3.38211e-05	5.36924e-05
Flavonoids092	Karanjin	Others	0.00246404	0.00133087	0.00427094	0.00490211	0.00385594	0.000682164	0.00112471	0.00443234	0.00446824	0.00526871	0.00498991	0.00510898	0.00694347	0.00347844
Flavonoids093	Hesperidin	Dihydroflavone	0.00121947	0.000674503	0.000716938	0.000305912	0.000339384	0.000528303	0.000587838	0.000345957	0.000160476	0.000253901	0.000465089	8.09634e-05	0.000270391	0.000273552
Flavonoids094	Neohesperidin	Dihydroflavone	0.00121947	0.000674503	0.000716938	0.000416672	0.000462528	0.000528303	0.000587838	0.000345957	0.000307015	0.000394906	0.000465089	0.000417514	0.000270391	0.000354653
Flavonoids095	Quercetin 3-O-neohesperidoside	flavonols	0.00126452	0.000362878	0.000400599	0.000241797	0.000393957	0.000286985	0.000528434	0.000282707	0.000118325	0.000394906	0.000480135	0.000417514	0.000270391	0.000387418
Flavonoids096	Trifolirhizin	Pterostilbene	1.92722e-05	4.12185e-06	8.6811e-06	4.02549e-05	8.28208e-06	8.38082e-06	9.02631e-06	1.72392e-05	5.60134e-06	5.67114e-06	3.3623e-05	3.64956e-05	9.67822e-06	3.07023e-06
Flavonoids097	Abyssinone V	Dihydroflavone	7.66924e-05	0.000104114	9.65596e-05	0.000107938	0.000149412	0.000132085	7.44645e-05	7.05192e-05	5.58055e-05	0.000125095	0.00011095	6.99929e-05	9.95465e-05	0.000140489
Flavonoids098	6,8-Diprenylnaringenin	Dihydroflavone	9.85473e-05	7.07524e-05	0.000102476	6.09954e-05	8.23781e-05	6.77048e-05	9.83521e-05	6.43008e-05	7.47759e-05	0.000112372	7.91283e-05	0.000140875	5.98853e-05	0.000108279
Flavonoids099	Pseudobaptigenin	Others	4.50814e-05	2.14057e-05	1.19611e-05	1.4423e-05	5.38936e-06	2.18546e-05	9.63607e-06	1.86069e-05	1.72334e-05	1.56094e-05	1.72076e-05	3.47813e-05	1.68564e-05	2.80441e-05
Flavonoids100	Osajin	Isoflavones	6.60135e-06	2.94787e-06	3.22171e-06	1.83235e-05	8.70149e-06	3.66549e-06	1.23124e-05	1.73136e-05	1.46624e-05	1.54979e-06	9.82179e-06	9.79808e-06	3.01135e-06	1.51213e-06
Flavonoids101	Deguelin	Rotenone	2.98002e-05	7.67986e-05	5.94773e-05	1.43598e-05	2.87674e-05	0.000218525	4.28713e-05	2.87234e-05	2.34807e-05	1.73421e-05	3.43719e-05	1.88836e-05	1.30556e-05	1.46759e-05
Flavonoids102	Kazinol A	Others	0.000295765	0.000401572	0.000292362	0.000545478	0.000360996	0.000707429	0.000247854	0.000310434	0.000275871	0.000264992	0.0003987	0.000432266	0.000392769	0.000302166
Flavonoids103	Rotenone	Rotenone	2.33406e-05	1.73475e-05	4.65811e-05	2.02098e-05	1.81797e-05	2.70654e-05	2.67046e-05	1.86342e-05	3.7252e-05	5.04921e-05	4.90156e-05	5.33618e-05	4.98251e-05	2.69526e-05
Flavonoids104	Neosperidin dihydrochalcone	Chalcones	0.000751804	0.000719749	0.000185602	0.000550385	0.000154645	0.000553089	0.000302587	0.000600154	0.000243916	0.000186286	0.000242614	9.32972e-05	0.000937443	0.000517262
Flavonoids105	Quercitrin	flavonols	4.72955e-05	6.13201e-06	6.54811e-05	7.90771e-06	2.42023e-05	6.88972e-06	1.30701e-05	8.97379e-07	9.82469e-08	9.16825e-06	0.000157639	4.30546e-05	2.69998e-06	2.59321e-06
Flavonoids106	Desmethylxanthohumol	Chalcones	0.000231529	0.000214289	0.000216213	0.000104902	0.000225705	0.000169368	0.000295139	0.000233978	0.000186218	0.000138662	0.000199227	0.000169824	0.000242958	0.000195977
Flavonoids107	Irisflorentin	Isoflavones	0.000190088	7.64061e-05	0.000134589	3.92544e-05	5.57045e-05	7.20262e-05	6.6953e-05	0.00022329	0.000163274	0.00019982	4.98625e-05	5.19006e-05	0.000216513	0.000239021
Flavonoids108	Morusin	Flavonoid	0.000104796	4.89511e-05	4.28487e-05	3.5974e-05	4.56897e-05	6.39413e-05	2.38103e-05	3.4147e-05	1.54422e-05	3.10971e-05	4.33986e-05	2.91992e-05	5.20251e-05	8.34004e-05
Flavonoids109	7-Hydroxyflavone	Flavonoid	3.25361e-05	1.62631e-05	3.63914e-05	2.05135e-05	4.49242e-06	1.06102e-05	1.7755e-05	2.21742e-05	2.31282e-05	2.35784e-05	2.50717e-05	1.62818e-05	1.18255e-05	2.71584e-05
Flavonoids110	Safflor Yellow A	Chalcones	0.000112286	8.64836e-05	0.000131593	0.000139041	0.000130395	6.64e-05	7.19995e-05	0.000228278	0.000117489	0.00013028	0.000121076	0.000123264	0.000127544	0.00013779
Flavonoids111	Vitexin 2''-glucoside	Flavonoid	2.72381e-05	1.31323e-05	3.35214e-05	3.01796e-05	2.35749e-05	1.81339e-05	2.44411e-05	3.17383e-05	1.93319e-05	1.34437e-05	2.9565e-05	1.27755e-05	2.29383e-05	2.39028e-05
Flavonoids112	Saponarin	Flavonoid	2.72381e-05	1.31323e-05	2.78583e-05	2.11519e-05	2.69494e-05	1.81339e-05	2.44411e-05	3.17383e-05	1.93319e-05	1.32264e-05	2.9565e-05	1.27755e-05	2.29383e-05	2.39028e-05
Flavonoids113	Meloside A	Flavonoid	2.21549e-05	1.49657e-05	2.41592e-05	3.01796e-05	1.97765e-05	2.63041e-05	2.15276e-05	5.88624e-06	1.81427e-05	1.34437e-05	2.9565e-05	1.54621e-05	2.1141e-05	1.56963e-05
Flavonoids114	Lonicerin	Flavonoid	1.66071e-05	1.69206e-05	1.3008e-05	2.15024e-05	1.83523e-05	1.13736e-05	1.39318e-05	1.62078e-05	1.77549e-05	1.96913e-05	1.31751e-05	1.62705e-05	1.32774e-05	1.78243e-05
Flavonoids115	Pelargonidin-3,5-O-diglucoside chloride	Anthocyanins	1.03056e-05	1.19772e-05	1.56817e-05	3.04713e-05	4.23754e-06	3.50949e-06	9.1423e-06	9.56113e-08	9.82469e-08	5.47678e-06	9.3936e-06	7.69075e-06	1.03362e-05	9.64126e-08
Flavonoids116	Alpha-Toxicarol	Others	3.60943e-05	6.52954e-05	0.000115043	4.8964e-05	6.95334e-05	4.29546e-05	2.95375e-05	4.61382e-05	7.35562e-05	6.44671e-05	4.38439e-05	4.27479e-05	6.06358e-05	6.02649e-05
Flavonoids117	Daidzein-4',7-diglucoside	Isoflavones	2.02201e-05	1.28892e-05	4.73105e-05	2.39517e-05	5.11602e-05	6.62917e-05	0.00013064	8.59388e-06	1.57664e-05	3.15391e-05	1.81769e-05	2.66845e-05	3.39393e-05	1.6842e-05
Flavonoids118	Tangeretin	Flavonoid	1.79608e-05	9.29511e-08	2.24671e-05	2.6695e-05	6.06382e-05	1.08231e-05	1.00255e-07	5.10203e-06	1.33221e-05	9.68767e-08	6.06388e-05	5.64205e-05	1.71897e-05	5.08688e-05
Flavonoids119	Theaflavin	Others	1.09744e-05	3.07285e-06	7.63671e-06	3.92527e-06	1.25991e-05	1.13674e-06	6.92525e-06	2.74543e-06	2.60861e-06	1.60806e-06	2.68737e-05	1.07591e-05	2.2839e-06	2.67227e-06
Flavonoids120	Hinokiflavone	Flavonoid	9.98064e-05	8.03661e-05	0.000113478	9.32654e-05	0.000137734	0.000107994	0.000172919	0.000153659	0.000235667	0.000305035	0.00015381	0.000152076	8.81388e-05	0.000210701
Flavonoids121	3,8'-Biapigenin	Flavonoid	9.98064e-05	8.03661e-05	0.000113478	9.32654e-05	0.000137734	0.000107994	0.000172919	0.000153659	0.000235667	0.000305035	0.00015381	0.000152076	8.81388e-05	0.000210701
Flavonoids122	Sciadopitysin	Flavonoid	0.000122924	7.06838e-05	0.000144198	0.000119043	0.000129269	6.41576e-05	8.67807e-05	9.72085e-05	8.55828e-05	0.000100793	8.71187e-05	0.000105809	5.78243e-05	7.68105e-05
Flavonoids123	Peonidin-3-glucoside	Anthocyanins	0.0224275	0.0254401	0.0694808	0.0750495	0.0634651	0.0635762	0.108711	0.000255085	0.000343042	0.00135579	0.0383881	0.0463077	0.000527662	0.000647441
Flavonoids124	Quercetin-3-O-sophoroside	flavonols	1.98613e-05	2.64953e-06	2.08419e-05	9.52427e-06	1.9083e-05	5.45451e-06	1.07383e-05	4.44646e-06	9.82469e-08	8.50794e-06	7.01604e-05	1.73798e-05	9.84305e-06	3.04437e-06
Flavonoids125	Quercetin-7-O-beta-D-glucopyranoside	flavonols	9.68619e-05	5.1009e-05	8.03614e-05	1.84275e-05	6.11603e-05	4.30366e-05	4.56073e-05	6.03235e-06	1.91774e-05	1.41045e-05	0.000217939	0.000104568	5.79527e-06	7.93427e-06
Flavonoids126	Hesperetin 7-O-glucoside	Dihydroflavone	7.58657e-05	5.1009e-05	7.34875e-05	2.08122e-05	6.11603e-05	4.30366e-05	5.80245e-05	9.87559e-06	1.91774e-05	5.50139e-06	0.000217939	0.000104568	5.79527e-06	7.93427e-06
Flavonoids127	Quercetagetin	flavonols	7.06416e-05	0.000105645	8.08563e-05	0.000154759	5.47287e-05	0.000216111	5.48547e-05	8.48275e-05	9.76178e-05	8.26539e-05	7.73556e-05	0.000114427	0.000114632	5.38201e-05
Flavonoids128	Gossypetin	flavonols	2.54082e-05	1.26196e-05	2.15259e-05	1.32984e-05	1.54032e-05	1.60488e-05	1.59008e-05	1.81075e-05	2.87519e-05	8.76986e-06	3.02731e-05	2.44982e-05	2.05979e-05	2.21613e-05
Flavonoids129	Isoliquiritin; Isoliquiritoside	Chalcones	3.51505e-06	8.38935e-06	7.18828e-06	1.04979e-05	1.0299e-05	2.4552e-06	9.22777e-06	9.47738e-06	1.05988e-05	5.78273e-06	7.51314e-06	6.78517e-06	1.5772e-05	3.12303e-06
Flavonoids130	Liquiritin	Dihydroflavone	1.20515e-05	6.45018e-06	8.22482e-06	1.02329e-06	8.57273e-06	1.71917e-05	1.47786e-05	1.04185e-05	9.61714e-06	5.25512e-06	4.94255e-06	3.88367e-06	1.07114e-05	9.69969e-06
Flavonoids131	Methyl hesperidin	Dihydroflavone	5.13511e-05	3.30084e-05	3.48455e-05	5.45362e-05	5.92516e-05	2.22823e-05	3.54228e-05	5.06094e-05	5.0985e-05	9.29434e-05	4.79555e-05	7.05861e-05	8.00122e-05	0.000117622
Flavonoids132	Plantagoside	Flavonoid	8.10267e-06	5.73527e-06	2.88625e-05	2.68878e-06	1.00138e-05	7.10756e-06	1.51145e-05	6.7843e-06	1.18565e-05	3.65276e-06	1.26274e-05	6.35202e-06	5.37958e-06	1.74371e-06
Flavonoids133	Liquiritigenin	Flavonoid	1.11222e-05	7.00221e-06	5.08718e-06	7.15268e-06	1.14104e-05	9.73587e-06	9.34817e-06	1.47619e-05	1.75913e-05	1.8449e-05	1.19234e-05	7.85964e-06	2.1146e-05	1.93916e-05
Flavonoids134	3,9-Dihydroxypterocarpan	Pterostilbene	3.08173e-05	1.22146e-05	1.77385e-05	2.41983e-05	2.93677e-05	1.88446e-05	1.4648e-05	4.73712e-05	4.82482e-05	4.17291e-05	1.99253e-05	1.8655e-05	3.25402e-05	6.42026e-05
Flavonoids135	Hydrangenol	Others	3.5815e-05	8.03904e-05	0.000161999	0.000113711	9.86915e-05	4.66259e-05	3.14953e-05	0.000173797	0.00013119	0.000236781	0.000138224	0.000170864	9.44246e-05	0.000196295
Flavonoids136	Cyanidin-3-O-rutinoside chloride	Anthocyanins	3.87605e-05	0.000132399	0.000102482	0.000142301	8.24015e-05	1.86649e-05	0.000430148	4.32929e-05	7.99704e-05	4.29609e-05	8.86011e-05	6.94049e-05	0.000129728	9.63226e-05
Flavonoids137	Malvidin-3-O-galactoside	Anthocyanins	9.41663e-06	1.31325e-05	8.3125e-06	6.89882e-06	9.01573e-06	3.56892e-06	8.48554e-06	1.02135e-05	1.03832e-05	6.5235e-06	9.49225e-06	9.81411e-06	8.04925e-06	1.24368e-05
Flavonoids138	2,3-Dehydrosilybin A	flavonols	1.62451e-05	7.37773e-06	3.03021e-05	1.36278e-05	1.5111e-05	2.54011e-05	4.6155e-06	2.88987e-05	1.72303e-05	8.30071e-06	3.3881e-05	6.98166e-06	2.43375e-06	1.56747e-05
Flavonoids139	1,3-Diphenyl-2-propen-1-one;Chalcone	Chalcones	5.91374e-05	2.38179e-05	3.16151e-05	1.82369e-05	1.73492e-05	2.9039e-05	3.77885e-05	4.14016e-05	2.92725e-05	3.5558e-05	2.11317e-05	2.83048e-05	5.57954e-05	7.1437e-05
Flavonoids140	Cimifugin	Others	4.52577e-06	7.71796e-06	4.4671e-06	5.20787e-06	1.01522e-05	6.02165e-06	5.48059e-06	1.35601e-05	5.70422e-06	5.45469e-06	5.97719e-06	5.48754e-06	9.1421e-06	1.2425e-05
Flavonoids141	Neoastilbin	Dihydroflavonol	2.4197e-05	2.57036e-05	1.68694e-05	8.98813e-06	2.4866e-05	1.99548e-05	5.34555e-06	4.96026e-06	1.53155e-06	3.80342e-06	3.31012e-05	1.68536e-05	2.12913e-06	4.04572e-06
Flavonoids142	Astilbin	Dihydroflavonol	2.64028e-05	1.00969e-05	1.55638e-05	1.32407e-05	1.61603e-05	3.51778e-06	4.16004e-06	5.45423e-06	3.88235e-06	9.19687e-06	5.64258e-05	1.89859e-05	2.91266e-06	5.0662e-06
Flavonoids143	Kuwanon H	Flavonoid	0.000157612	9.97417e-05	9.18749e-05	4.71474e-05	9.89877e-05	8.33428e-05	4.81075e-05	6.24636e-05	7.85995e-05	6.53865e-05	5.57046e-05	5.26784e-05	4.69595e-05	7.00318e-05
Flavonoids144	Buddlenoid A	Others	0.000387647	0.000346476	0.000535353	0.000125959	0.000490529	4.58392e-05	2.86586e-05	0.000626056	0.000540498	0.00102171	0.00366463	0.00132593	0.000454941	0.00052251
Flavonoids145	Glabridin	Others	2.72421e-05	6.19178e-06	1.46296e-05	1.43797e-05	9.55975e-06	3.23557e-06	5.16699e-06	3.6478e-06	1.39099e-05	3.04165e-06	2.47401e-05	1.9554e-05	8.92133e-06	1.69651e-05
Flavonoids146	Wogonin	Flavonoid	0.000106515	0.000117515	4.84768e-05	9.45893e-06	4.90799e-05	3.73948e-05	1.85113e-05	2.57313e-05	1.18362e-05	1.63764e-05	1.15093e-05	1.57436e-05	1.51415e-05	1.96721e-05
Flavonoids147	Homopterocarpin	Pterostilbene	1.51681e-05	8.88543e-06	1.41397e-05	1.36701e-05	3.33013e-05	1.54756e-05	2.94291e-05	4.26684e-05	2.41473e-05	5.15661e-05	1.3121e-05	1.49998e-05	2.46675e-05	5.84292e-05
Flavonoids148	Prunetin	Isoflavones	0.000130627	9.51785e-05	3.01319e-05	3.74888e-05	3.17875e-05	3.47391e-05	5.00599e-05	2.37416e-05	1.91989e-05	3.26665e-05	1.81754e-05	7.52794e-06	1.8002e-05	2.80816e-05
Flavonoids149	5,7-Dihydroxyisoflavone	Flavonoid	6.99294e-05	5.56544e-05	6.52436e-05	7.8929e-05	7.36653e-05	6.56598e-05	5.52073e-05	6.28244e-05	6.14242e-05	6.37955e-05	7.09617e-05	7.70716e-05	7.84891e-05	6.64841e-05
Flavonoids150	Aromadendrin	Dihydroflavonol	6.38957e-05	3.96494e-05	6.5811e-05	0.000108947	6.34057e-05	4.48755e-05	2.96818e-05	0.000206108	0.000203109	0.000145854	9.04188e-05	0.000101861	0.00012887	5.9064e-05
Flavonoids151	Dalbergioidin	Isoflavones	0.000786941	0.000271313	0.000449779	5.59179e-05	0.000308615	0.000103207	6.76679e-05	1.50629e-05	1.21711e-05	7.70067e-06	0.000342992	0.000208383	8.84075e-06	1.69177e-05
Flavonoids152	Okanin	Chalcones	6.95267e-05	1.89246e-05	7.12686e-05	1.62385e-05	6.70926e-06	2.1052e-05	1.84718e-05	1.01621e-05	1.18744e-05	1.64031e-05	3.24869e-05	4.80097e-05	1.23007e-05	9.78983e-06
Flavonoids153	Fustin	Dihydroflavonol	1.23804e-05	1.49249e-05	1.38141e-05	1.00972e-05	1.57188e-05	7.86648e-06	1.19488e-05	2.37605e-05	4.85666e-05	1.93586e-05	1.45174e-05	1.77961e-05	3.2438e-05	2.37244e-05
Flavonoids154	Homoeriodictyol	Dihydroflavone	0.000309703	0.000115944	0.000130723	3.11026e-05	6.03734e-05	5.01937e-05	3.49555e-05	2.75944e-05	3.96457e-05	3.77807e-05	0.000118944	5.38216e-05	1.81591e-05	1.5632e-05
Flavonoids155	Homoferreirin	Isoflavones	2.6894e-05	1.41545e-05	2.52031e-05	6.86975e-06	2.77493e-06	4.33624e-06	5.19411e-06	4.84325e-05	3.12119e-05	2.16553e-05	3.2387e-05	2.41277e-05	1.61825e-05	2.01536e-05
Flavonoids156	Cajanol	Isoflavones	5.89553e-05	8.23964e-05	8.51248e-05	7.29521e-05	3.22205e-05	4.36715e-05	2.72951e-05	5.82132e-05	8.12578e-05	5.66607e-05	4.58594e-05	8.20664e-05	9.341e-05	4.64492e-05
Flavonoids157	Pedalitin	Flavonoid	8.25231e-05	6.75576e-05	6.43406e-05	8.38288e-05	7.07877e-05	4.23186e-05	6.60268e-05	8.25793e-05	8.41913e-05	5.86536e-05	5.5822e-05	6.58186e-05	8.6563e-05	5.47068e-05
Flavonoids158	Epicatechin;(+)-Epicatechin	Flavan-3-ols	0.000154271	0.000851499	5.77769e-06	0.000164756	1.04119e-07	8.21358e-06	4.08751e-05	6.10228e-05	5.83798e-05	2.41562e-05	0.00190789	0.000824038	1.34269e-05	1.33588e-05
Flavonoids159	Butin;2'-Hydroxydihydrodaidzein	Dihydroflavone	3.34083e-05	2.60482e-05	2.77731e-05	1.98988e-05	2.55811e-05	2.79018e-05	3.4267e-05	0.000156627	5.04306e-05	8.20878e-05	2.43391e-05	1.57897e-05	6.62502e-05	6.58292e-05
Flavonoids160	Protocatechuic acid;protocatechuic acid	Others	0.000181449	9.37678e-05	0.000140963	0.000127032	0.000121382	0.000213685	0.00028858	0.00224315	0.000962144	9.26432e-05	0.00010742	0.000205644	0.00014305	0.000117571	1.30421e-05
Flavonoids161	Kaempferol 3-O-beta-sophoroside;Cyanin	flavonols	9.1781e-07	3.82879e-06	8.21073e-06	2.7645e-06	1.04119e-07	1.00728e-07	1.94174e-06	9.28699e-07	9.82469e-08	1.79974e-06	6.65381e-05	3.45966e-05	1.01091e-07	1.04968e-05
Flavonoids162	(+)-Afzelechin;(-)-Epiafzelechin	Flavan-3-ols	4.75574e-05	4.53758e-05	4.2639e-05	4.25099e-05	0.000116453	0.000167476	6.53986e-05	5.44696e-05	5.71009e-05	4.35295e-05	3.98081e-05	2.46286e-05	8.29096e-05	3.37327e-05
Flavonoids163	Luteolin-6-C-glucoside;Orientin	Flavonoid	8.00991e-05	8.32857e-05	6.51354e-05	7.14422e-05	7.00007e-05	4.5511e-05	5.04703e-05	5.90169e-05	0.000103191	0.000111104	0.000110088	4.09874e-05	5.33743e-05	4.76676e-05
Flavonoids164	Cyanidin 3-rutinoside;Biorobin	Anthocyanins	0.0103443	0.00671811	0.00999707	0.00331803	0.0057914	0.00315517	0.004863	0.000225546	0.000246617	0.000305624	0.012069	0.0106197	0.000182899	0.000235524
Flavonoids165	Delphinidin-3-O-glucoside;Isoquercitrin	Anthocyanins	0.090254	0.038216	0.0596981	0.00722389	0.0215582	0.00790282	0.00649395	0.000866738	0.0021891	0.00253477	0.194946	0.109131	0.00147044	0.00238772
Phenolicsacid01	2-Hydroxycinnamic acid	Phenylpropanoids	6.26353e-05	3.89349e-05	4.80801e-05	7.88372e-05	6.11236e-05	9.37094e-05	5.49684e-05	7.91424e-05	6.08093e-05	7.09205e-05	9.99717e-05	7.63416e-05	9.61078e-05	0.000115877
Phenolicsacid02	3,4,5-Trimethoxycinnamyl alcohol	Phenylpropanoids	0.000383256	0.000365466	0.000488323	0.000456727	0.000456472	0.000613136	0.000663514	0.000371681	0.000938659	0.000471916	0.000584369	0.00066737	0.000909656	0.00058068
Phenolicsacid03	3-Hydroxy-4-methoxycinnamic acid;Isoferulic acid	Phenylpropanoids	0.000323816	0.000239532	0.000441782	0.000577335	0.000770942	0.000809722	0.000676929	0.000208667	0.000236795	0.000321955	0.000368936	0.000424277	0.000446263	0.00031758
Phenolicsacid04	3-Methoxy-4,5-methylenedioxycinnamaldehyde	Phenylpropanoids	3.92385e-05	2.64916e-05	5.5192e-05	6.11919e-05	5.83327e-05	3.17047e-05	5.38382e-05	4.73189e-05	8.37779e-05	5.52304e-05	5.26988e-05	6.80754e-05	7.22972e-05	5.51467e-05
Phenolicsacid05	Cinnamic acid	Cinnamic acids and derivatives	9.71823e-05	8.1927e-05	0.000117265	0.000305707	0.000150674	0.000131835	0.000307996	0.000126437	0.000136374	8.9961e-05	0.000108441	0.000154287	0.00021881	9.0064e-05
Phenolicsacid06	4-Methoxycinnamaldehyde	Phenylpropanoids	0.0304295	0.0213887	0.0233967	0.0285541	0.0136897	0.0299504	0.0321504	0.074928	0.0743455	0.0781068	0.0279488	0.0286882	0.0914186	0.0679216
Phenolicsacid07	Benzyl cinnamate	Phenylpropanoids	2.46799e-05	1.53402e-05	1.55992e-05	2.53197e-05	3.31894e-05	7.56352e-06	2.28508e-05	3.05676e-05	3.86121e-05	2.3576e-05	1.75828e-05	4.26978e-05	8.61746e-06	2.21714e-05
Phenolicsacid08	Cinnamyl cinnamate	Phenylpropanoids	3.05259e-05	1.65852e-05	1.37284e-05	1.10079e-05	2.68664e-05	2.83312e-05	3.09939e-05	1.0922e-05	1.39159e-05	2.29825e-05	2.78137e-05	1.79747e-05	8.8766e-06	1.15719e-05
Phenolicsacid09	Ethyl cinnamate	Phenylpropanoids	0.000926072	0.000408888	0.000436543	0.000194942	0.000230396	0.000181884	0.00012252	0.000199336	0.000221641	0.000224663	0.000736526	0.000436563	0.000243236	0.000131353
Phenolicsacid10	Ethyl trans-p-methoxycinnamate	Cinnamic acids and derivatives	0.000315831	0.000565332	0.000723669	0.000674724	0.000726137	0.000718101	0.00101871	0.000382771	0.000541001	0.00063543	0.000549376	0.00053494	0.000684038	0.000681403
Phenolicsacid11	Methyl cinnamate	Phenylpropanoids	1.01636e-05	1.11836e-05	1.95026e-05	8.51044e-06	1.22687e-05	1.98707e-06	5.55714e-06	2.55367e-06	1.21755e-05	1.21761e-05	2.64069e-05	1.3831e-05	1.18102e-05	1.17923e-05
Phenolicsacid12	alpha-Hexylcinnamaldehyde	Phenols	2.34753e-05	2.06428e-05	7.04765e-05	3.51257e-05	2.82364e-05	4.78151e-05	3.76149e-05	0.000121564	0.000114687	7.95352e-05	3.19138e-05	5.38674e-05	7.17655e-05	4.83819e-05
Phenolicsacid13	trans-3,5-Dimethoxy-4-hydroxy cinnamaldehydee	Phenylpropanoids	0.000151717	0.000118273	0.000109902	0.000107381	7.70043e-05	6.75627e-05	9.48172e-05	9.18414e-05	0.000116268	0.000154411	0.000124958	9.12403e-05	0.00012411	0.000209667
Phenolicsacid14	Cinnamyl acetat	Phenols	7.17488e-05	2.83177e-05	3.3502e-05	4.61995e-05	4.92891e-05	3.57535e-05	4.87512e-05	2.83305e-05	2.52712e-05	2.67253e-05	0.000137432	8.74813e-05	2.91181e-05	3.3793e-05
Phenolicsacid15	1,5-Anhydro-D-glucitol;trans-3-Hydroxycinnamic acid;p-Hydroxy-cinnamic acid	Alcohols and polyols;Phenylpropanoids	7.91777e-05	7.11796e-05	4.65168e-05	2.84956e-05	3.30499e-06	6.37693e-06	1.7443e-05	3.03384e-05	3.30715e-05	2.04875e-05	3.86387e-05	1.1897e-05	1.61281e-05	1.2283e-05
Phenolicsacid16	3-Hydroxycoumarin	Coumarins	0.000259059	0.00012523	0.000182866	1.89081e-05	6.06234e-05	8.73081e-05	8.90282e-05	3.44241e-06	2.53747e-06	1.05323e-06	0.000144679	9.21722e-05	3.2306e-06	1.00828e-06
Phenolicsacid17	3,4-Dihydrocoumarin	Coumarins	7.22938e-05	0.000124993	0.00010967	0.000151758	0.000165526	0.000177612	0.000241523	0.000100588	9.12252e-05	9.07304e-05	0.000157946	5.64589e-05	0.000152898	0.000164927
Phenolicsacid18	7-Ethoxycoumarin	Coumarins	3.3345e-05	2.38672e-05	4.76573e-05	2.4435e-05	1.95716e-05	2.14495e-05	1.19247e-05	1.52911e-05	2.63971e-05	1.52809e-05	2.68704e-05	1.9563e-05	2.24972e-05	7.07691e-06
Phenolicsacid19	N-p-Coumaroyl putrescine	Phenolamides	3.26502e-05	1.50301e-05	2.27567e-05	1.53415e-05	2.79289e-05	1.7351e-05	1.89677e-05	1.52303e-05	1.9006e-05	1.07124e-05	1.42685e-05	1.20636e-05	2.39432e-05	1.70872e-05
Phenolicsacid20	Octadecyl p-coumarate	Phenylpropanoids	0.000121442	0.000157684	0.000158158	3.34279e-05	0.000203722	6.24235e-05	0.000213126	3.89884e-05	3.06042e-05	6.23946e-05	0.000211985	0.000100934	4.11358e-05	3.35811e-05
Phenolicsacid21	Decursin;5-Geranoxy-7-methoxycoumarin;Decursinol angelate	Coumarins	2.03331e-05	1.90575e-05	1.80813e-05	1.93143e-05	1.583e-05	2.75937e-05	2.74336e-05	2.39308e-05	1.7843e-05	2.16781e-05	2.33576e-05	2.87797e-05	1.77253e-05	2.58694e-05
Phenolicsacid22	1,4-Dicaffeoylquinic acid	Phenylpropanoids	0.000184119	0.000136061	0.000175043	6.00132e-05	0.000106029	6.98865e-05	8.14134e-05	9.91239e-05	8.21336e-05	8.8581e-05	0.000176169	0.000141438	5.92438e-05	3.97151e-05
Phenolicsacid23	1-Caffeoylquinic acid	Phenylpropanoids	0.000307695	0.000315632	0.000282703	0.000397756	0.000100382	0.000397492	0.000306139	0.000277369	0.00122597	0.000650909	0.000144587	0.000258579	0.000832918	0.000300046
Phenolicsacid24	5-O-Caffeoylshikimic acid	Phenylpropanoids	8.25001e-06	3.24127e-06	4.95139e-06	4.38045e-06	7.37426e-06	8.22809e-06	5.89173e-06	5.38309e-06	2.30788e-06	4.69126e-06	8.80894e-06	2.84891e-06	4.22873e-06	4.09814e-06
Phenolicsacid25	1-O-Caffeoylglucose	Carbohydrates	8.00367e-05	5.48593e-05	4.38126e-05	5.34483e-05	5.87755e-05	4.67557e-05	5.37947e-05	2.00058e-05	1.78846e-05	2.97509e-05	5.64007e-05	3.95923e-05	3.62212e-05	2.45207e-05
Phenolicsacid26	Caffeic acid	Phenylpropanoids	0.00234523	0.00174502	0.00203791	0.000649571	0.000924857	0.00118113	0.000810977	6.67486e-06	2.56491e-05	1.79167e-05	0.001545	0.0011023	9.22857e-06	1.42156e-05
Phenolicsacid27	Cynarin;1,5-Dicaffeoylquinic acid	Organic acids	0.000346103	0.000362782	0.000371197	0.000345431	0.000392871	0.00063463	0.000385284	0.000599144	0.000610937	0.000366623	0.000249953	0.000358186	0.000641449	0.000722294
Phenolicsacid28	Caffeine	Alkaloids	3.44171e-05	1.64026e-05	2.42315e-05	4.59251e-06	3.47897e-05	1.78033e-05	1.22481e-05	3.81519e-05	1.56898e-05	1.01074e-05	3.58207e-05	1.71562e-05	3.05721e-05	2.25818e-05
Phenolicsacid29	Isochlorogenic acid B;(1S,3R,4R,5R)-3,4-bis[[(E)-3-(3,4-dihydroxyphenyl)prop-2-enoyl]oxy]-1,5-dihydroxycyclohexane-1-carboxylic acid;3,4-Di-O-caffeoylquinic acid	Phenylpropanoids	0.000247327	7.57339e-05	3.88423e-05	6.21045e-05	3.65392e-05	3.34604e-05	4.34554e-05	8.83301e-05	6.55112e-05	6.10421e-05	3.93616e-05	4.06996e-05	0.000122901	7.95409e-05
Phenolicsacid30	Methyl caffeate acid	Phenylpropanoids	2.44603e-05	2.09267e-05	1.72287e-05	2.37313e-05	2.83607e-05	3.37309e-05	2.93712e-05	8.77136e-06	1.2505e-05	1.52607e-05	1.68323e-05	1.22497e-05	9.81884e-06	3.91374e-06
Phenolicsacid31	Trans-caffeic acid	Phenylpropanoids	0.000391752	0.000527947	0.00080275	0.000381123	0.000766031	0.000587669	0.000813617	0.00436767	0.00477012	0.00329404	0.00108666	0.00112258	0.00606818	0.00570939
Phenolicsacid32	Shikimic acid	Organic acids and derivatives	0.000318285	0.000176984	0.000329773	0.000142612	0.000185555	0.000193387	0.000220914	0.000388268	0.000312618	0.000183964	0.000300535	0.000279546	0.000252473	0.000282495
Phenolicsacid33	D-(-)-Quinic acid	Quinolines and derivatives	0.00681376	0.00652786	0.00907968	0.00280026	0.00552533	0.0037301	0.00297543	9.35136e-05	0.000120131	9.49621e-05	0.00983707	0.0056858	7.94519e-05	6.40683e-05
Phenolicsacid34	Ferulic acid; Trans-Ferulic acid;trans-Ferulic acid	Phenylpropanoids	0.000768813	0.00052029	0.00087984	0.000210416	0.00035059	0.000400232	0.000311031	7.97196e-06	1.66406e-05	1.21328e-05	0.000528478	0.000356001	8.26312e-06	2.80875e-05
Phenolicsacid35	N-Feruloyl putrescine	Phenolamides	1.08701e-05	2.43844e-05	1.63721e-05	1.38897e-05	5.74921e-06	4.46728e-06	1.43896e-05	6.89736e-05	9.18956e-05	0.00010191	2.33477e-05	1.8693e-05	0.000151104	4.34053e-05
Phenolicsacid36	Coniferylaldehyde	Phenylpropanoids	0.0053517	0.00261106	0.0031056	0.000993099	0.00107167	0.000467639	0.000295841	0.00530271	0.00278461	0.00262818	0.00535819	0.00404764	0.00204062	0.00123834
Phenolicsacid37	Dihydroconiferyl alcohol	Phenylpropanoids	0.000356337	0.000177798	0.000319074	0.000244992	0.000724229	0.000853323	0.000835129	7.01345e-05	6.41571e-05	6.39949e-05	0.000160603	0.000486467	5.56771e-05	5.39541e-05
Phenolicsacid38	5-Hydroxyconiferaldehyde	Phenylpropanoids	8.31623e-05	5.46617e-05	3.47155e-05	2.22327e-05	3.60269e-05	1.97008e-05	2.45549e-05	2.30261e-05	1.66268e-05	2.39053e-05	4.86529e-05	3.3525e-05	2.65568e-05	2.17075e-05
Phenolicsacid39	Myzodendrone;Coniferin	Phenols;Phenylpropanoids	4.25231e-05	1.68916e-05	4.8342e-05	1.85021e-05	1.85952e-05	2.63786e-05	2.5594e-05	1.67233e-06	1.20955e-05	8.2709e-06	3.58119e-05	4.30834e-05	1.48071e-05	4.86423e-06
Phenolicsacid40	Sinapyl alcohol	Hydroxycinnamoyl derivatives	3.77334e-05	2.35333e-05	5.87831e-05	6.5267e-05	0.000122913	0.000265763	0.000319849	1.99627e-05	1.65752e-05	1.30112e-05	5.79988e-05	5.41131e-05	2.4779e-05	1.89967e-05
Phenolicsacid41	Sinalbin	Miscellaneous	2.7388e-05	3.13155e-05	2.26964e-05	3.83802e-05	3.91311e-05	4.29408e-05	3.01319e-05	3.61624e-05	3.3494e-05	5.16318e-05	3.06092e-05	2.16903e-05	2.31345e-05	6.09095e-05
Phenolicsacid42	Syringin	Phenylpropanoids	7.56304e-05	3.47121e-05	5.64696e-05	0.000140614	0.000101348	0.000126769	0.000341698	0.000220346	0.0005955	0.000335851	0.000238579	0.000190463	0.00057736	0.000983608
Phenolicsacid43	Chlorogenic acid	Phenylpropanoids	0.0404947	0.0153983	0.0538501	0.0068985	0.0144001	0.0175798	0.00790139	9.51717e-05	7.79282e-05	8.77995e-05	0.0436023	0.0137489	9.82785e-05	0.000123496
Terpenoids001	Carnosol	Diterpenoids	3.63854e-05	2.75571e-05	3.58674e-05	3.34372e-05	3.30945e-05	3.84759e-05	3.83022e-05	3.27967e-05	4.2508e-05	2.99624e-05	2.94228e-05	3.37479e-05	4.62413e-05	3.46404e-05
Terpenoids002	Epitulipinolide	Sesquiterpenoids	2.41347e-05	3.36713e-05	2.21872e-05	1.18672e-05	1.06799e-05	1.56579e-05	1.18221e-05	9.56113e-08	8.22409e-06	8.22452e-06	7.4067e-06	1.08996e-05	4.35938e-06	3.12975e-06
Terpenoids003	Artesunate	Sesquiterpenoids	9.44327e-05	0.000115209	0.000113738	0.000102684	1.89937e-05	2.37539e-05	1.0915e-05	0.000219517	0.000178878	6.22514e-05	9.90839e-05	1.02837e-07	3.95961e-05	3.26488e-05
Terpenoids004	Terpinolene	Monoterpenoids	9.25058e-05	8.96243e-05	9.80566e-05	8.12415e-05	0.000135159	9.08851e-05	9.42054e-05	0.000107768	0.000105787	9.61774e-05	0.000103594	8.64802e-05	0.000104377	7.15266e-05
Terpenoids005	Alpha-caryophyllene	Sesquiterpenoids	0.000304331	0.000367955	0.000346476	0.000330627	0.000425654	0.000403309	0.000394537	0.000355703	0.000286066	0.000354837	0.000334356	0.000454896	0.000367983	0.000293505
Terpenoids006	trans-Caryophyllene	Sesquiterpenoids	0.00020611	0.000175944	0.000170531	0.000117067	0.000178348	0.00042027	0.000540923	0.000132319	0.000252637	0.000119111	0.00022947	0.000124152	0.000129498	0.000163028
Terpenoids007	Geranylacetate	Monoterpenoids	0.000158868	8.09671e-05	0.000129539	0.000111136	0.000168088	0.000124877	8.88486e-05	0.000253397	0.000194607	0.000198147	0.000131008	0.00013727	0.000198983	0.00016329
Terpenoids008	Bornyl acetate	Monoterpenoids	4.70329e-05	3.67732e-05	3.02833e-05	3.19994e-05	5.10754e-05	3.00099e-05	2.40645e-05	0.000120663	8.73072e-05	9.26404e-05	3.21047e-05	2.72469e-05	6.63391e-05	5.73715e-05
Terpenoids009	Lupeol	Triterpenoids	7.54929e-05	0.000101011	0.000124094	0.000154379	8.55961e-05	8.08214e-05	0.000116205	0.000169331	0.000160298	0.000133877	9.44615e-05	0.000174137	0.000171511	0.000217769
Terpenoids010	Taraxasterol	Triterpenoids	3.31814e-05	2.05076e-05	2.37971e-05	1.15804e-05	1.8913e-05	2.2453e-05	1.3952e-05	1.74127e-05	3.01967e-05	1.94564e-05	2.23365e-05	2.91686e-05	2.63801e-05	2.75733e-05
Terpenoids011	Simiarenol	Triterpenoids	0.00012386	5.95429e-05	0.000152204	9.0329e-05	8.92066e-05	5.45898e-05	0.000151575	0.000276109	0.000135413	0.000121911	0.000132681	0.000131757	0.000118542	0.0001557
Terpenoids012	Shionone	Triterpenoids	0.000169167	0.000114112	0.000166713	0.00013516	0.000153174	0.000135422	0.000155395	0.000174903	0.000175798	0.000208219	0.000181774	0.000162817	0.000137021	0.000224171
Terpenoids013	Germanicol	Triterpenoids	0.00012386	5.95429e-05	0.000152739	9.0329e-05	8.29281e-05	0.000104434	0.000151575	0.000152469	0.000169517	0.000104	0.000197205	0.000144225	0.000132371	0.0001557
Terpenoids014	Cycloeucalenol	Triterpenoids	4.81458e-05	8.25221e-05	9.85318e-05	0.000102477	0.000114734	4.82419e-05	6.19827e-05	9.88787e-05	0.000133197	7.58347e-05	9.18821e-05	5.37792e-05	6.15186e-05	7.55446e-05
Terpenoids015	Kirenol	Diterpenoids	0.000698395	0.000695903	0.000862282	0.00174354	0.000859809	0.00156649	0.000789889	0.000798776	0.000425948	0.000470614	0.000833751	0.000755933	0.00119698	0.000518205
Terpenoids016	Picrocrocin	Monoterpenoids	3.31343e-06	4.16774e-06	2.65597e-06	7.36698e-06	1.40308e-05	6.44597e-07	1.24071e-05	1.80531e-05	3.32404e-05	2.56618e-05	3.68592e-06	1.07841e-05	1.65944e-05	4.41281e-05
Terpenoids017	ent-16beta,17-dihydroxy-9(11)-kauren-19-oic acid	Diterpenoids	1.1248e-05	4.29311e-06	1.26678e-05	5.69998e-06	1.06851e-05	1.06979e-05	4.68919e-06	8.53706e-06	5.79383e-06	1.56778e-05	1.42985e-05	5.57139e-06	2.83165e-05	1.32442e-05
Terpenoids018	Methyl tanshinonate	Diterpenoids	2.01969e-05	2.1671e-05	1.97191e-05	3.21702e-05	2.83188e-05	4.13756e-05	2.15865e-05	2.25973e-05	2.13808e-05	2.12545e-05	4.46735e-05	2.01963e-05	2.22666e-05	4.36332e-05
Terpenoids019	Myrcene	Monoterpenoids	6.3683e-05	5.54354e-05	9.14177e-05	0.000105318	9.50198e-05	9.03382e-05	8.19418e-05	7.45526e-05	9.90502e-05	0.000102937	5.32976e-05	9.37544e-05	0.000109047	0.000138818
Terpenoids020	Sterebin E	Diterpenoids	6.08119e-05	0.000101328	2.6865e-05	1.93862e-05	7.89439e-05	6.17181e-05	0.00011681	0.000151854	2.73467e-05	0.000120638	0.000215287	7.4997e-05	2.91949e-05	0.00017135
Terpenoids021	Sterebin A	Diterpenoids	0.000555155	0.000457085	0.00121947	0.0050926	0.00319665	0.000418009	0.00057822	0.00249293	0.00189599	0.00228699	0.00752701	0.00519461	0.00156228	0.000821303
Terpenoids022	Valechlorine	Iridoids	0.000325632	0.000431133	0.000469994	0.000709257	0.000131798	0.000438286	0.000607635	0.00132896	0.00125232	0.00115861	0.00036668	0.000562639	0.00168728	0.000635727
Terpenoids023	Geniposide	Iridoids	4.36998e-05	4.7907e-05	0.000105181	5.43798e-05	6.88524e-05	0.000133111	0.00020768	4.35339e-06	8.39769e-06	2.59609e-05	0.00014672	3.24684e-05	7.08297e-05	4.87328e-05
Terpenoids024	alpha-Cyperone	Sesquiterpenoids	0.000227134	0.000205986	0.000273099	0.000211375	0.000303113	0.000260316	0.000208948	0.000252788	0.000184314	0.000184813	0.000178282	0.000143495	0.000178531	0.000320477
Terpenoids025	Nerylacetate	Monoterpenoids	0.000158606	0.000114121	0.000178582	0.00012796	0.000188099	0.000200383	0.000166392	0.000177212	0.000173857	0.000200576	0.00021464	0.0001031	0.000128989	0.000193081
Terpenoids026	Phorbol	Diterpenoids	4.0492e-06	1.83841e-06	1.06068e-07	1.01122e-07	1.09099e-05	5.59335e-06	7.68497e-06	5.80751e-05	7.03732e-06	2.39013e-05	1.02797e-07	9.64075e-06	4.56701e-05	3.91217e-05
Terpenoids027	Genipin	Iridoids	0.000175085	0.000258083	4.99535e-05	0.00017601	0.000242573	4.52304e-05	6.95915e-05	6.93787e-05	3.82507e-05	5.54188e-05	0.000195903	8.35452e-05	3.27483e-05	4.28404e-05
Terpenoids028	Cineole	Monoterpenoids	0.000123578	6.01623e-05	8.01965e-05	9.25707e-05	0.000147079	8.35111e-05	5.38888e-05	0.000107858	9.7883e-05	5.73044e-05	9.57836e-05	6.95547e-05	7.5138e-05	5.10832e-05
Terpenoids029	(S)-(-)-Perillyl alcohol	Monoterpenoids	0.000435153	0.000538244	0.000863006	0.000534172	0.000883233	0.000414105	0.000553165	0.000987516	0.000945755	0.000522369	0.00106643	0.000751388	0.00106898	0.000740272
Terpenoids030	p-Cymene	Monoterpenoids	0.00014003	0.000195582	0.000170291	0.000143919	0.000192496	0.00013246	0.000123059	0.00025866	0.000338627	0.000352217	0.000170352	0.000223762	0.000275504	0.000470183
Terpenoids031	(+)-Glaucarubinone	Diterpenoids	2.00283e-05	1.7862e-05	2.29302e-05	7.60358e-06	1.06478e-05	1.798e-05	2.36296e-05	1.89746e-05	9.57401e-06	1.3233e-05	7.94872e-06	2.21773e-05	1.51996e-05	2.3645e-05
Terpenoids032	Alpha-Santonin	Sesquiterpenoids	0.000143468	0.000208548	0.000298794	9.75609e-05	0.000120204	0.000158339	0.00013673	0.000139574	0.000202295	0.00012927	0.000305815	7.65188e-05	0.000195896	0.000158704
Terpenoids033	Ginkgolide A	Diterpenoids	0.000749614	0.000213946	0.000398308	0.000353078	0.00038499	0.000497296	0.000254695	0.00040984	0.000323411	0.00030287	0.000172757	0.000249032	0.000337104	0.00042814
Terpenoids034	Azadirachtin	Triterpenoids	4.80362e-05	2.20179e-05	7.11973e-05	8.89232e-06	4.41753e-05	2.16273e-05	1.36701e-05	3.81037e-05	1.92509e-05	3.04047e-05	1.99174e-05	2.14551e-05	2.1088e-05	5.77034e-05
Terpenoids035	Capsanthin	Terpene	0.00136597	9.34308e-05	0.000333244	0.000141883	0.000237082	0.000127049	9.34422e-05	8.1141e-05	6.23186e-05	6.70578e-05	5.38333e-05	0.000104061	0.00011082	9.02827e-05
Terpenoids036	Artemisinin	Sesquiterpenoids	0.00977735	0.00867715	0.00987881	0.0056586	0.00815307	0.00594822	0.0108441	0.0103516	0.00917625	0.00814318	0.00960177	0.00613938	0.00836226	0.00714633
Terpenoids037	Miltirone	Diterpenoids	0.0708385	0.0680597	0.0686211	0.039398	0.0708858	0.0454014	0.0877318	0.0744351	0.0692816	0.0592054	0.0706502	0.0523426	0.0592388	0.0499229
Terpenoids038	Alantolactone	Sesquiterpenoids	0.000225963	7.13918e-05	0.000252002	0.000178558	0.000302496	0.000201049	0.000163863	0.000244662	0.00018861	0.000257066	0.000212085	0.000327922	0.000286195	0.000172796
Terpenoids039	Isoalantolactone	Sesquiterpenoids	0.000115802	0.000161677	0.000173167	0.000150506	0.0001579	0.000158803	0.000194179	0.000122284	0.000152547	0.000202682	0.000140469	0.000157931	8.69363e-05	0.000183688
Terpenoids040	Costunolide	Sesquiterpenoids	3.8225e-05	2.58604e-05	5.24139e-05	2.94027e-05	2.41118e-05	4.15594e-05	2.53989e-05	3.73582e-05	3.81778e-05	6.70803e-05	7.36048e-05	3.52148e-05	5.09437e-05	5.48709e-05
Terpenoids041	Isorosmanol	Diterpenoids	7.08067e-06	1.09956e-05	1.64319e-06	4.42315e-05	5.37676e-06	1.65168e-06	5.10883e-06	1.55405e-05	1.20846e-05	8.56336e-06	4.81137e-06	2.35254e-05	2.13904e-05	2.96258e-06
Terpenoids042	Glutinone	Triterpenoids	1.76172e-05	1.46046e-05	3.15872e-05	2.688e-05	4.02414e-06	4.65183e-05	3.01924e-05	2.23606e-05	2.80384e-05	2.45403e-05	1.43124e-05	3.52677e-05	1.79872e-05	3.00691e-05
Terpenoids043	Lupenone	Triterpenoids	0.000319984	0.000530045	0.000547263	0.000266899	0.000151835	0.000304173	0.000488632	0.000732817	0.000662819	0.000770386	7.12216e-05	5.38056e-05	0.000543841	0.000564604
Terpenoids044	Betulin	Triterpenoids	0.000108039	0.000132985	0.000275133	0.000259587	0.000217632	0.000208159	0.00016496	0.00040366	0.000332916	0.000238726	0.000435533	0.000360269	0.000222714	0.000494379
Terpenoids045	Cyclomusalenone	Triterpenoids	3.26063e-06	3.65083e-06	4.67951e-06	6.06749e-06	9.58187e-06	1.58541e-06	5.61831e-06	4.45769e-06	7.65401e-06	4.82582e-06	3.59357e-06	4.69716e-06	4.73719e-06	1.89143e-05
Terpenoids046	Taraxasterone	Triterpenoids	4.14815e-05	4.02104e-05	5.9508e-05	4.26325e-05	5.21684e-05	8.90317e-05	3.81125e-05	6.03628e-05	5.25167e-05	5.70463e-05	3.25143e-05	6.05408e-05	8.67053e-05	6.24278e-05
Terpenoids047	Lucidadiol	Triterpenoids	2.83569e-05	3.42228e-05	3.65468e-05	1.71152e-05	1.35091e-05	4.93896e-06	2.03133e-05	4.12695e-05	3.30437e-05	1.53271e-05	7.2077e-05	2.44302e-05	6.21089e-06	2.65726e-05
Terpenoids048	Glycyrrhetinic acid	Triterpenoids	1.29271e-05	1.47716e-05	1.44102e-05	7.53306e-06	1.41331e-05	9.93152e-06	1.29224e-05	2.60263e-05	2.15909e-05	4.19339e-05	1.78646e-05	1.02351e-05	3.21476e-05	3.23739e-05
Terpenoids049	Ganoderic acid Jb	Triterpenoids	1.51371e-05	1.14307e-05	1.04178e-05	5.05657e-06	1.08621e-05	4.10552e-06	2.47369e-06	2.14779e-05	2.21517e-05	2.25244e-05	1.75799e-05	1.10055e-05	2.53381e-05	2.15264e-05
Terpenoids050	3-Oxopomolic acid	Triterpenoids	3.27312e-05	2.0618e-05	3.37732e-05	1.8362e-05	4.74805e-05	2.3847e-05	1.41974e-05	1.76433e-05	2.22129e-05	1.23753e-05	1.47037e-05	1.95245e-05	3.28661e-05	2.84345e-05
Terpenoids051	11-Keto-beta-boswellic acid	Triterpenoids	2.10389e-05	2.17293e-05	2.73553e-05	2.38094e-05	1.96177e-05	1.49688e-05	1.17433e-05	3.00325e-05	3.26558e-05	3.47677e-05	1.96769e-05	2.73512e-05	3.49273e-05	3.26814e-05
Terpenoids052	Ganoderic acid F	Triterpenoids	0.000594336	0.000341426	0.000795132	0.000925737	0.00144086	0.00146693	0.000860491	0.00180579	0.00181546	0.00180267	0.000941482	0.000995385	0.00139368	0.00123108
Terpenoids053	Crategolic acid	Triterpenoids	1.73875e-05	1.23072e-05	3.70373e-05	2.91228e-05	1.03455e-05	3.97324e-05	1.64427e-05	3.24916e-05	1.73879e-05	4.19998e-05	2.65879e-05	3.5194e-05	3.81066e-05	1.8825e-05
Terpenoids054	Alisol A	Triterpenoids	1.40554e-06	1.1319e-06	4.56773e-06	7.03148e-07	1.04119e-07	6.13077e-06	9.15795e-06	2.33779e-06	9.82469e-08	4.45112e-06	9.76593e-06	1.02837e-07	1.91711e-06	5.271e-06
Terpenoids055	Lucidumol A	Triterpenoids	5.28264e-05	9.60145e-05	0.00025532	5.90363e-05	4.30733e-05	8.23298e-05	5.84955e-05	0.000246796	2.02687e-05	8.5447e-06	1.84868e-05	2.42493e-05	2.8241e-05	1.99016e-05
Terpenoids056	Bisabolol oxide A	Sesquiterpenoids	0.000315927	0.000324307	0.000392059	0.000352818	0.000403339	0.000373773	0.000242005	0.000379885	0.000347265	0.000331346	0.000335192	0.000391273	0.00036305	0.000274312
Terpenoids057	Ganoderic acid H	Triterpenoids	0.000541386	0.000445366	0.000376704	0.000158717	0.000228678	0.000151857	0.000105989	0.000320608	9.31548e-05	8.14944e-05	0.000301351	0.000282201	6.72803e-05	0.000153551
Terpenoids058	Bruceine D	Diterpenoids	1.91114e-05	2.38669e-05	3.41259e-05	1.02476e-05	1.0522e-05	1.74088e-05	2.05195e-05	1.90464e-05	1.76227e-05	1.49036e-05	1.2834e-05	1.88316e-05	2.06303e-05	2.02668e-05
Terpenoids059	Lactupicrin	Sesquiterpenoids	1.22981e-05	6.88655e-06	9.88228e-06	1.05142e-05	6.88914e-06	6.62637e-06	7.93096e-06	1.18899e-05	9.07801e-06	1.2482e-05	7.19302e-06	6.52164e-06	5.40016e-06	1.70783e-05
Terpenoids060	alpha-Hederin	Triterpenoids	0.0613748	0.0420926	0.0568375	0.0415511	0.0468245	0.0342735	0.0431018	0.0292834	0.0314953	0.0211654	0.0274888	0.0356076	0.0299689	0.0243477
Terpenoids061	Loganin	Terpene	0.00107816	0.000397059	0.000516413	0.000158869	0.000217517	0.000179392	0.000129586	1.99338e-05	9.78972e-05	4.50867e-05	0.000142469	0.000109027	7.26955e-06	7.98542e-05
Terpenoids062	Limonin	Triterpenoids	3.62582e-05	5.64431e-05	5.08905e-05	3.87059e-05	2.35474e-05	5.431e-06	5.67297e-05	5.63552e-05	9.71083e-05	2.87418e-05	5.55227e-05	1.73331e-05	6.69402e-05	5.72939e-05
Terpenoids063	Swertiamarin	Iridoids	0.00222922	0.00109548	0.000783274	1.93179e-05	0.000599274	0.000181389	4.75301e-05	0.000230272	0.000248784	1.23371e-05	0.00066079	0.000644275	4.43644e-05	2.14494e-05
Terpenoids064	Mevastatin	Diterpenoids	0.000117564	7.00365e-05	9.32276e-05	6.06336e-05	6.40566e-05	9.36661e-05	0.000112832	7.72216e-05	5.66734e-05	9.86508e-05	7.33529e-05	8.87733e-05	4.46473e-05	5.48319e-05
Terpenoids065	Carvacryl acetate	Monoterpenoids	0.000153494	8.39052e-05	0.000124691	0.000113426	8.71158e-05	0.000118092	0.000111929	7.08148e-05	7.42245e-05	7.6061e-05	0.000136905	0.00017996	0.000195819	0.000138051
Terpenoids066	Agnuside	Iridoids	0.000610602	0.000470027	0.000672459	0.000535033	0.000571189	0.000716249	0.000529104	0.000591522	0.000542639	0.000526155	0.000658547	0.000543777	0.000706598	0.000545521
Terpenoids067	Valerenic acid	Sesquiterpenoids	6.92426e-05	0.000228875	0.000201994	8.24036e-05	6.59902e-05	0.000106587	0.00010703	0.000145075	9.17768e-05	0.000110528	6.70673e-05	9.36129e-05	0.000104269	9.74135e-05
Terpenoids068	beta-Costic acid	Sesquiterpenoids	6.64109e-05	3.63974e-05	6.12825e-05	4.7507e-05	0.000129234	0.000139431	6.42082e-05	6.58131e-05	4.06589e-05	3.83655e-05	3.60344e-05	3.01817e-05	3.99477e-05	6.58735e-05
Terpenoids069	Sclareol	Diterpenoids	1.59343e-05	1.47985e-05	1.6725e-05	1.19921e-05	1.39054e-05	1.30969e-05	1.05112e-05	8.03596e-05	5.50638e-05	4.80184e-05	6.15984e-06	2.95006e-05	5.27328e-05	3.11317e-05
Terpenoids070	12-O-tetradecanoylphorbol-13-acetate	Diterpenoids	6.64406e-05	3.24502e-05	4.46624e-05	2.23482e-05	5.13619e-05	5.80264e-05	4.29105e-05	6.38211e-05	4.70879e-05	4.28109e-05	4.19061e-05	4.62345e-05	4.02477e-05	4.55418e-05
Terpenoids071	Dipterocarpol	Triterpenoids	8.93316e-05	8.7731e-05	9.06132e-05	0.000103022	0.000159373	4.46546e-05	7.81413e-05	0.000167882	0.000175545	0.000291241	0.000103807	8.58132e-05	0.000133035	0.000412347
Terpenoids072	2,6-Dimethyl-7-octene-2,3,6-triol	Monoterpenoids	1.42657e-06	2.9435e-06	3.82285e-06	3.29166e-06	4.4617e-06	5.25206e-06	2.39279e-06	2.83655e-06	6.69929e-06	2.28781e-06	5.21557e-06	3.16049e-06	5.76002e-06	4.66634e-06
Terpenoids073	Terpinine-4-ol	Monoterpenoids	0.000113983	9.6725e-05	0.000118116	0.000102576	7.95821e-05	8.81983e-05	0.000116322	0.000103506	7.45251e-05	0.000106145	0.000107756	9.28621e-05	0.000111264	8.30929e-05
Terpenoids074	Oleuropein	Iridoids	2.4178e-05	9.28323e-06	2.50801e-05	4.84554e-06	1.41672e-05	1.21219e-05	8.50051e-06	7.82557e-06	5.50513e-06	3.2664e-06	6.67143e-06	8.29014e-06	1.15741e-06	9.46842e-06
Terpenoids075	Oleuroside	Iridoids	2.86039e-05	1.11503e-05	2.36135e-05	1.49194e-05	1.51556e-05	1.43924e-05	2.33592e-05	2.82151e-05	2.33155e-05	1.73086e-05	1.02521e-05	3.30949e-05	2.36484e-05	2.85027e-05
Terpenoids076	24-Methylenecycloartan-3-ol	Triterpenoids	2.46319e-05	4.4719e-05	1.43709e-05	1.31009e-05	1.45385e-05	2.90057e-05	4.01494e-05	7.62904e-05	2.61601e-05	1.18361e-05	1.03894e-05	1.23989e-05	2.62689e-05	1.93174e-05
Terpenoids077	2-(2-Hydroxy-2-propyl)-5-methyl-5-vinyltetrahydrofuran	Monoterpenoids	0.000248983	0.000296057	0.000291886	0.000143223	0.000206959	0.000299053	0.000147636	0.00015903	0.00023806	0.000147091	0.000347856	0.000222562	0.00014321	0.000226398
Terpenoids078	Ganoderic acid N	Triterpenoids	0.000149788	0.000125828	0.000155409	0.000137374	4.18535e-05	0.000249932	0.000146719	7.12162e-05	8.80453e-05	0.00016785	0.000233023	0.000139853	0.000105693	0.000140066
Terpenoids079	Curzerene	Sesquiterpenoids	0.000183308	0.000322921	0.000198843	0.000198344	0.000147723	0.000218074	0.000164888	0.000997346	0.000157849	0.000637188	0.000227731	0.000252309	0.00152668	0.000824117
Terpenoids080	Furanodiene	Sesquiterpenoids	5.07334e-06	5.49335e-06	8.94361e-06	1.07564e-05	6.81907e-06	9.07133e-06	3.3721e-06	7.93951e-06	6.02641e-06	1.26081e-05	5.81273e-06	2.42555e-06	8.94137e-06	6.74441e-06
Terpenoids081	Bruceantin	Diterpenoids	7.38463e-06	5.78331e-06	8.99941e-06	2.41235e-06	1.36618e-05	5.70248e-06	9.74174e-06	1.23847e-05	1.69896e-06	7.09525e-06	2.46101e-06	6.15822e-06	6.24072e-06	7.54361e-06
Terpenoids082	Rutaevin	Triterpenoids	7.03653e-05	0.000114926	7.90434e-05	0.000129694	5.95219e-05	6.59662e-05	0.000246449	0.000329772	0.000761738	0.000446472	0.000172837	9.01812e-05	0.000197399	0.000279504
Terpenoids083	Ginsenoside Rg1	Triterpenoids	1.06149e-05	1.28647e-05	1.59227e-05	3.70267e-06	8.46682e-06	6.81849e-06	6.4645e-06	4.10704e-06	4.41358e-06	7.33808e-06	5.07444e-06	2.65503e-06	4.84372e-06	5.58246e-06
Terpenoids084	Esculentoside B	Triterpenoids	1.08943e-05	6.16376e-06	1.00533e-05	5.26756e-07	5.63583e-06	5.71316e-07	5.85377e-07	2.87318e-05	1.8202e-06	1.18478e-05	2.91098e-06	2.02447e-06	4.47079e-06	5.50917e-06
Terpenoids085	Quillaic acid	Triterpenoids	2.14929e-05	1.96813e-05	3.74541e-05	2.62355e-05	2.23749e-05	3.37673e-05	7.81252e-06	2.59958e-05	1.0872e-05	2.6835e-05	2.75033e-05	3.64172e-05	3.34259e-05	2.25836e-05
Terpenoids086	Actinidic acid	Triterpenoids	9.06583e-06	3.09644e-06	1.19655e-05	1.04647e-05	7.48545e-06	1.00728e-07	1.00255e-07	1.04526e-05	3.05098e-06	1.22823e-05	1.14557e-06	6.69288e-06	5.15049e-06	1.18233e-05
Terpenoids087	Saikosaponin A	Triterpenoids	0.00105854	0.00228504	0.00203657	0.000892905	0.000615232	0.00140149	0.00288423	0.00204425	0.00246733	0.00149821	0.000285635	0.000154946	0.00145884	0.0027285
Terpenoids088	Tenulin	Sesquiterpenoids	5.40397e-06	1.05806e-05	7.68127e-06	5.91656e-06	1.45999e-05	4.50936e-06	5.47436e-06	1.29223e-05	4.69229e-06	8.93819e-06	9.34568e-06	3.52721e-06	5.48151e-06	9.90255e-06
Terpenoids089	Catalpalactone	Sesquiterpenoids	3.93989e-05	2.62268e-05	3.39603e-05	3.48136e-05	7.02022e-05	7.59588e-05	0.000112873	0.000106299	0.000119121	7.34804e-05	4.45002e-05	5.96798e-05	6.45397e-05	5.23272e-05
Terpenoids090	Ipecoside	Iridoids	8.05279e-05	8.19442e-05	5.82832e-05	9.89295e-05	9.20442e-05	5.02041e-05	7.07887e-05	8.52694e-05	8.57761e-05	8.58425e-05	6.7099e-05	6.39586e-05	6.50072e-05	9.17684e-05
Terpenoids091	Asiaticoside	Triterpenoids	0.000124065	0.00011519	0.000146044	9.17481e-05	0.000144392	7.14942e-05	0.00012601	9.43757e-05	7.94418e-05	3.9342e-05	0.000131947	6.22608e-05	0.00013185	6.92642e-05
Terpenoids092	Pachymic acid	Triterpenoids	0.00026239	0.0031815	0.000123614	0.000463454	0.00070446	2.59901e-05	0.00158564	0.00352638	6.25433e-05	0.000332253	0.000208417	0.000755989	0.000278272	0.000350099
Terpenoids093	Sweroside	Iridoids;Terpene	4.6212e-05	5.65015e-05	7.19585e-05	4.31543e-05	2.69381e-05	3.93606e-05	3.20151e-05	1.69291e-05	4.1991e-05	5.98724e-05	4.16044e-05	4.76954e-05	0.000106842	0.000124067
Terpenoids094	Epifriedelanol	Triterpenoids	0.000427134	0.000298339	0.000342252	0.000217132	0.000161169	0.000251757	0.000188291	0.000200869	0.000201945	0.000175061	0.000220837	0.000509181	0.000145596	0.000295486
Terpenoids095	Ambrox	Diterpenoids	8.4591e-05	4.98473e-05	0.000111903	9.16665e-05	2.73119e-05	8.96929e-05	4.7234e-05	4.75605e-05	8.42908e-05	0.000121928	4.20081e-05	7.45876e-05	0.000116531	0.000100818
Terpenoids096	Curcumol	Sesquiterpenoids	0.000594047	0.000480808	0.000322505	0.000523345	0.000928065	0.000539647	0.00101041	0.000440621	0.000784272	0.000506148	0.000218486	0.00015491	0.00133196	0.000600155
Terpenoids097	3-O-Acetyl-11-keto-beta-boswellic acid	Triterpenoids	4.8488e-05	3.35135e-05	7.49298e-05	4.50687e-05	5.17315e-05	5.98936e-05	5.53047e-05	5.1324e-05	2.37063e-05	6.8603e-05	7.62286e-05	3.62458e-05	2.7418e-05	5.52899e-05
Terpenoids098	Jujuboside D	Triterpenoids	6.15604e-06	7.27837e-06	1.19486e-05	2.65505e-05	1.98609e-05	5.65883e-06	1.54476e-05	1.51018e-05	1.42512e-05	1.00735e-05	5.39431e-06	1.02837e-07	9.46179e-06	1.04698e-05
Terpenoids099	Beta-Elemonic acid	Triterpenoids	2.82681e-05	6.71136e-06	2.34451e-05	1.11254e-05	3.34287e-05	1.36951e-05	8.78718e-06	9.91103e-06	8.09125e-06	1.03242e-06	4.48096e-06	1.31557e-05	4.08488e-06	3.28051e-06
Terpenoids100	Ganoderol A	Triterpenoids	5.80644e-05	6.23538e-05	9.01687e-05	4.72863e-05	0.000119153	8.80129e-05	0.000165071	0.000113475	5.7092e-05	5.67804e-05	0.000165084	5.38018e-05	7.9289e-05	0.000203514
Terpenoids101	Ganoderal A	Triterpenoids	0.0040302	0.0029202	0.00403447	0.0022247	0.002066	0.00167223	0.00280372	0.00177121	0.00179072	0.00120638	0.00300829	0.00246401	0.00196718	0.000969946
Terpenoids102	Limonexic acid	Triterpenoids	0.000170932	0.000187788	0.00018714	0.000243	0.000234857	0.000172654	0.000163407	0.000748679	0.000191157	0.000142896	0.000210955	0.000260414	0.000170214	0.00037423
Terpenoids103	Jangomolide	Triterpenoids	2.01184e-05	2.74137e-05	2.75001e-05	2.29526e-05	4.34796e-05	3.80805e-05	5.85473e-05	3.72913e-05	2.45025e-05	5.64306e-05	3.98093e-05	3.25999e-05	4.66446e-05	4.63803e-05
Terpenoids104	Goshonoside F1	Diterpenoids	2.69712e-05	9.02542e-06	1.13616e-05	1.04635e-05	4.47948e-05	5.65506e-06	2.75694e-05	1.49096e-05	5.77174e-05	2.55364e-05	7.11609e-06	5.65595e-05	3.46105e-05	4.05086e-05
Terpenoids105	20(S)-Ginsenoside Rh2	Triterpenoids	2.42059e-06	7.00123e-06	1.20915e-05	1.01122e-07	6.78987e-06	9.23603e-06	6.9587e-06	9.56113e-08	9.82469e-08	2.66401e-06	9.65205e-07	1.02837e-07	2.81398e-06	9.64126e-08
Terpenoids106	Ginsenoside F3	Triterpenoids	1.68757e-05	3.02317e-05	2.74233e-05	1.81425e-05	5.37385e-05	1.17018e-05	1.38368e-05	8.49718e-05	3.566e-05	1.06312e-05	1.02797e-07	3.75551e-05	5.41362e-06	6.08101e-05
Terpenoids107	7beta-(3-Ethyl-cis-crotonoyloxy)-1alpha-(2-methylbutyryloxy)-3,14-dehydro-Z-notonipetranone	Sesquiterpenoids	9.54391e-06	6.40987e-06	5.9197e-06	2.5415e-05	2.52106e-05	1.6719e-05	1.37242e-05	1.6624e-05	1.36501e-05	1.08231e-05	1.23542e-05	3.2202e-05	1.60615e-05	8.22407e-06
Terpenoids108	Citronellyl acetate	Monoterpenoids	9.23421e-05	8.19646e-05	0.000101584	7.33907e-05	6.69507e-05	8.49511e-05	6.66754e-05	7.49474e-05	7.12961e-05	6.82966e-05	6.79655e-05	5.41244e-05	4.44841e-05	6.21167e-05
Terpenoids109	Sugiol	Diterpenoids	1.72391e-06	4.61061e-06	8.09974e-07	8.58918e-07	2.2277e-06	2.93018e-06	7.94382e-07	4.23359e-06	9.82469e-08	2.87998e-06	3.80649e-06	6.29905e-06	8.81593e-06	3.67173e-06
Terpenoids110	Ailanthone	Diterpenoids	1.72127e-05	3.28201e-05	7.03634e-05	1.41498e-05	1.72081e-05	6.42154e-05	3.49215e-05	5.50972e-06	6.1783e-06	3.20388e-06	8.12594e-05	1.59946e-05	4.59986e-06	9.05194e-06
Terpenoids111	Tripdiolide	Diterpenoids	4.20968e-05	6.61821e-05	0.000117838	4.1311e-05	5.92679e-05	3.49152e-05	7.78661e-05	0.000186864	0.00012149	0.000176149	7.5416e-05	4.45113e-05	0.000196286	0.000204745
Terpenoids112	Picrasin B	Diterpenoids	0.00047342	0.000313869	0.000395633	0.000142212	0.000223081	0.000230379	0.000172867	1.34325e-05	7.89209e-06	5.81434e-05	0.000316463	0.000219802	6.12863e-05	1.12516e-05
Terpenoids113	Simvastatin	Diterpenoids	0.000153979	9.91429e-05	0.000111171	5.42468e-05	6.84077e-05	6.0042e-05	0.000102026	4.00434e-05	7.14132e-05	4.03779e-05	4.38598e-05	0.000100003	6.17147e-05	5.53987e-05
Terpenoids114	Betulalbuside A	Monoterpenoids	1.39492e-05	1.3116e-05	2.06615e-05	6.05811e-06	1.38715e-05	8.00179e-06	2.12921e-05	2.08367e-05	9.287e-06	7.8128e-06	1.28434e-05	1.61529e-05	1.44714e-05	1.12191e-05
Terpenoids115	Cinnzeylanol;Resibufogenin	Diterpenoids;Steroids	1.55982e-05	1.22666e-05	1.13145e-05	1.23522e-05	4.68239e-06	1.05167e-05	1.49923e-05	2.0956e-05	1.86269e-05	1.90998e-05	1.55672e-05	8.72081e-06	8.3346e-06	2.26984e-05
Terpenoids116	Taraxerol;Pseudotaraxasterol	Triterpenoids	0.000174996	0.000124464	0.000136758	0.000103156	0.00013227	7.06804e-05	8.51528e-05	0.000258344	8.9636e-05	0.000123437	8.26116e-05	0.00011752	0.000122943	0.000154565
Terpenoids117	Eurycomalactone;Ingenol	Diterpenoids	1.80844e-05	2.74373e-05	3.60274e-05	1.23529e-05	7.78582e-06	2.04986e-05	9.8847e-06	1.88558e-05	1.17132e-05	2.61788e-05	2.90679e-05	2.79767e-05	1.7843e-05	2.43404e-05
Terpenoids118	(-)-Borneol;(+)-Borneol	Monoterpenoids	0.000289269	0.000674723	0.00100436	0.00117123	0.00073916	0.00198108	0.00343905	0.000187526	0.000515235	0.000557036	0.000862573	0.00099672	0.0006721	0.000793332
Terpenoids119	Alpha-Terpineol;Patulin	Monoterpenoids;Pyrans	0.000289269	0.000411208	0.00100436	0.00117123	0.00073916	0.00198108	0.00343905	0.000187526	0.000515235	0.000557036	0.000862573	0.00099672	0.0006721	0.000793332
Terpenoids120	Cedrelone;Isomangiferin	Triterpenoids;Xanthones	2.17271e-05	2.93995e-05	1.91256e-05	3.19608e-05	2.69873e-05	3.73834e-05	3.92899e-05	4.63327e-05	2.25748e-05	3.87575e-05	3.15736e-05	5.21118e-05	2.76022e-05	3.17106e-05
Terpenoids121	Glycyrrhetinic acid;Eburicoic acid	Triterpenoids	1.78566e-05	4.01277e-05	2.91912e-05	9.9841e-06	7.45799e-06	9.36904e-06	2.1432e-05	7.36991e-05	2.06114e-05	2.37185e-05	3.09126e-05	1.44573e-05	3.79967e-05	5.96633e-05
Terpenoids122	Zeorin;Dammarenediol II	Triterpenoids	3.43429e-05	1.22067e-05	4.20828e-05	4.39341e-05	1.93282e-05	2.79065e-05	1.40788e-05	6.12074e-05	8.1396e-05	0.000134871	2.06764e-05	3.16799e-05	5.75111e-05	5.03416e-05
Terpenoids123	Asiatic acid;Euscaphic acid	Triterpenoids	5.11099e-06	3.42944e-06	2.29334e-05	1.01122e-07	3.40906e-06	5.57963e-06	8.83413e-06	3.9344e-05	2.97892e-05	3.90957e-06	5.80969e-06	1.02837e-07	1.04582e-05	2.32794e-05
Terpenoids124	ent-17-Hydroxykaur-15-en-19-oic acid;12-Hydroxyabietic acid	Diterpenoids	1.43106e-05	7.81182e-06	2.16227e-05	1.1907e-05	1.19894e-05	4.55082e-06	2.19441e-05	1.63652e-05	1.47869e-05	1.2126e-05	1.2224e-05	1.56873e-05	3.02531e-05	8.74525e-06
Terpenoids125	beta-Citronellol;(S)-(-)-beta-Citronellol	Monoterpenoids	6.28774e-05	7.8065e-05	8.73824e-05	7.22437e-05	7.12288e-05	9.98741e-05	7.1411e-05	8.46208e-05	7.01968e-05	7.42957e-05	7.24639e-05	5.98924e-05	5.838e-05	6.6536e-05
Terpenoids126	(+)-Carvone;5-Isopropyl-2-methylphenol;Thymol	Monoterpenoids;Phenols	4.94322e-05	4.19448e-05	4.2082e-05	1.88536e-05	4.03626e-05	4.61462e-05	5.12552e-05	5.28848e-05	3.67076e-05	4.18125e-05	4.82015e-05	2.98023e-05	4.45445e-05	3.062e-05
Terpenoids127	Echinocystic acid;Pomolic acid;Sebiferenic acid	Triterpenoids	3.48228e-05	1.35836e-05	2.01041e-05	2.62737e-05	1.55943e-05	3.06598e-05	6.33322e-05	1.87684e-05	3.47421e-05	1.70357e-05	1.85319e-05	4.00249e-05	1.0751e-05	2.24296e-05
Terpenoids128	Macrocarpal B;Macrocarpal H;Alisol B	Sesquiterpenoids;Triterpenoids	3.56941e-05	2.23886e-05	1.94935e-05	3.16744e-05	3.14895e-05	3.55823e-05	1.16645e-05	3.79067e-05	4.29482e-05	3.31958e-05	3.03772e-05	3.38127e-05	2.37953e-05	4.29724e-05
Terpenoids129	Ganoderic acid A;Ganoderenic acid C;Ganoderic acid B	Triterpenoids	1.48243e-05	1.99619e-05	1.18298e-05	2.96696e-05	4.80866e-05	8.1686e-06	3.53256e-05	2.31329e-05	2.8072e-05	1.96517e-05	4.02067e-05	3.22998e-05	2.00076e-05	2.14641e-05
Terpenoids130	Geraniol;cis-3,7-Dimethyl-2,6-octadien-1-ol;(+)-alpha-Pinene;(-)-Linalool	Monoterpenoids	0.000241254	0.000245879	0.000348525	0.000206913	0.000157788	0.000175953	0.000128733	0.000187411	0.000228178	0.000298628	0.000224768	0.000149001	0.00012324	0.000240634
Terpenoids131	Erythrodiol;16alpha-Hydroxybauerenol;Arnidiol;Faradiol	Triterpenoids	1.85022e-05	4.10833e-05	2.49385e-05	3.52583e-05	3.48816e-05	1.15845e-05	2.45349e-05	2.30688e-05	7.45965e-05	3.87698e-05	2.91938e-05	5.97355e-05	1.15168e-05	2.93483e-05
Terpenoids132	Cucurbitacin I;Ganoderenic acid A;Ganoderic acid C1;Ganoderenic acid B;Ganoderic acid Z	Triterpenoids	6.50549e-06	1.5968e-05	6.82881e-06	2.89632e-05	1.90985e-05	5.1321e-06	1.06308e-05	2.3081e-05	4.66377e-05	1.73486e-05	9.4425e-06	1.02857e-05	4.40498e-05	4.18893e-05
Terpenoids133	Betulinic acid;Beta-boswellic acid;a,b-Elemolic acid;3-Epikatonic acid;Isomangiferolic acid;Trametenolic acid;Bryonolic acid;3-Epioleanolic acid	Triterpenoids	0.000100598	4.89922e-05	0.000102501	5.78612e-05	3.35281e-05	8.29902e-05	0.000104081	0.000116046	1.62952e-05	2.24171e-05	7.91669e-05	4.60168e-05	3.34235e-05	5.00499e-05
Terpenoids134	(S)-(-)-Limonene;(R)-(+)-Limonene;Alpha-pinene;Beta-pinene;alpha-Terpinene;p-Mentha-1,4-diene;Gamma-terpinene;(+)-3-Carene;Borneol;Camphene;beta-Phellandrene	Monoterpenoids;Prenol lipids	0.000241254	0.000184245	0.000348525	0.000272585	0.000157788	0.000178024	0.000138909	0.000187411	0.000228178	0.000298628	0.000224768	0.000149001	0.00012324	0.000240634

## Sheet: Supplementary Table S3
Supplementary Table S3. Summary of sequenced RNA libraries
Sample	Name	Raw_Reads	Raw_Bases	Valid_Reads	Valid_Bases	Valid%	Q20%	Q30%	GC%
Lm_wt_f1_1	WF1-1	50993026	7.65G	50270762	7.45G	98.58	98.12	93.81	44.29
Lm_wt_f1_2	WF1-2	41990884	6.30G	41402638	6.13G	98.6	98.09	93.73	44.38
Lm_wt_f1_3	WF1-3	55564198	8.33G	54673748	8.10G	98.4	98.05	93.65	44.31
Lm_wt_f2_1	WF2-1	39978614	6.00G	39362290	5.83G	98.46	98.14	93.92	44.38
Lm_wt_f2_2	WF2-2	43994942	6.60G	43150778	6.38G	98.08	97.86	93.3	44.24
Lm_wt_f2_3	WF2-3	41375134	6.21G	40617944	6.00G	98.17	97.88	93.34	44.2
Lm_wt_f3_1	WF3-1	37516612	5.63G	36952190	5.47G	98.5	98.28	94.27	44.15
Lm_wt_f3_2	WF3-2	43500564	6.53G	42702732	6.31G	98.17	97.84	93.25	44.26
Lm_wt_f3_3	WF3-3	47783514	7.17G	47025772	6.96G	98.41	98.24	94.17	44.07
Lm_wt_f4_1	WF4-1	54228072	8.13G	53386152	7.91G	98.45	98.25	94.19	44.25
Lm_wt_f4_2	WF4-2	40343174	6.05G	39680152	5.87G	98.36	98.18	94	44.03
Lm_wt_f4_3	WF4-3	39410340	5.91G	38559076	5.69G	97.84	97.4	92.18	44.41
Lm_wt_f5_1	WF5-1	39149912	5.87G	38565266	5.71G	98.51	98.1	93.74	44.06
Lm_wt_f5_2	WF5-2	37874238	5.68G	37355862	5.54G	98.63	97.98	93.43	44.21
Lm_wt_f5_3	WF5-3	41034778	6.16G	40339970	5.97G	98.31	97.87	93.17	44.26
Lm_wt_f6_1	WF6-1	40302588	6.05G	39636366	5.87G	98.35	97.82	93.1	44.65
Lm_wt_f6_2	WF6-2	41314228	6.20G	40479774	5.98G	97.98	97.59	92.59	44.23
Lm_wt_f6_3	WF6-3	33654238	5.05G	33054728	4.88G	98.22	97.46	92.28	44.36
Lm_wt_f7_1	WF7-1	38033420	5.71G	37315874	5.52G	98.11	97.8	93.06	44.43
Lm_wt_f7_2	WF7-2	35423062	5.31G	34750862	5.14G	98.1	97.77	93.02	44.81
Lm_wt_f7_3	WF7-3	39919842	5.99G	39264004	5.81G	98.36	97.75	92.94	44.47
Lm_xl_f1_1	XF1-1	37491110	5.62G	36740120	5.43G	98	97.34	92.01	44.18
Lm_xl_f1_2	XF1-2	36354486	5.45G	35603448	5.26G	97.93	97.42	92.18	44.1
Lm_xl_f1_3	XF1-3	38735610	5.81G	38013112	5.62G	98.13	97.31	91.89	44.3
Lm_xl_f2_1	XF2-1	38420044	5.76G	37681732	5.57G	98.08	97.35	92	44.27
Lm_xl_f2_2	XF2-2	39529514	5.93G	38771364	5.73G	98.08	97.28	91.85	44.44
Lm_xl_f2_3	XF2-3	36179804	5.43G	35466040	5.24G	98.03	97.35	92.04	44.22
Lm_xl_f3_1	XF3-1	40201036	6.03G	39516544	5.85G	98.3	97.34	91.96	44.63
Lm_xl_f3_2	XF3-2	37617774	5.64G	36910658	5.46G	98.12	97.32	91.93	44.61
Lm_xl_f3_3	XF3-3	39456960	5.92G	38743270	5.73G	98.19	97.27	91.82	44.43
Lm_xl_f4_1	XF4-1	58624320	8.79G	57261304	8.41G	97.67	96.89	91.16	44.65
Lm_xl_f4_2	XF4-2	38154742	5.72G	37404544	5.52G	98.03	97.82	93.03	43.95
Lm_xl_f4_3	XF4-3	42997338	6.45G	42112234	6.20G	97.94	97.42	92.21	44.56
Lm_xl_f5_1	XF5-1	47534898	7.13G	46673408	6.89G	98.19	97.65	92.64	43.79
Lm_xl_f5_2	XF5-2	40388994	6.06G	39371502	5.80G	97.48	97.51	92.46	43.85
Lm_xl_f5_3	XF5-3	40274250	6.04G	39445514	5.82G	97.94	97.51	92.47	43.93
Lm_xl_f6_1	XF6-1	37721070	5.66G	36919968	5.45G	97.88	97.11	91.5	44.48
Lm_xl_f6_2	XF6-2	42690122	6.40G	41679154	6.14G	97.63	97.12	91.53	44.51
Lm_xl_f6_3	XF6-3	39416386	5.91G	38713526	5.72G	98.22	97.15	91.59	44.46
Lm_xl_f7_1	XF7-1	39661306	5.95G	38998048	5.78G	98.33	97.84	93.19	44.23
Lm_xl_f7_2	XF7-2	37972736	5.70G	37361244	5.53G	98.39	97.79	93.07	44.38
Lm_xl_f7_3	XF7-3	40010734	6.00G	39380508	5.83G	98.42	97.82	93.13	44.39

## Sheet: Supplementary Table S4
Supplementary Table S4. Length and internal length distribution of unigenes.
Index	All	GC%	Min Length	Median Length	Max Length	Total Assembled Bases	N50
Transcript	242140	41	201	641	17033	248914201	1689
Gene	107737	41.47	201	514	17033	98209047	1602
Transcript	242140	41	201	641	17033	248914201	1689

## Sheet: Supplementary Table S5
Supplementary Table S5. Annotation of unigenes in each database
Database	Number of genes	Percentage(%)
Annotated in GO	51757	48.04
Annotated in KEGG	33397	31
Annotated in PFAM	45457	42.19
Annotated in swissprot	45742	42.46
Annotated in eggNOG	56402	52.35
Annotated in NR	47389	43.99
Total genes	107737	100

## Sheet: Supplementary Table S6
Supplementary Table S6. KEGG and GO enrichment analyses of DEGs identified in XF vs. WF comparison group.
Gene_ID	GO_Term	KOEntry	Annotation	Name	EC	log2FC	regulation	pvalue	FDR	significant
TRINITY_DN53010_c1_g2	-	-	-	-	-	7.61645	up	3.59654e-157	1.64243e-152	yes
TRINITY_DN53564_c2_g6	GO:0003824(catalytic activity);GO:0005768(endosome);GO:0005794(Golgi apparatus);GO:0005802(trans-Golgi network);GO:0006486(protein glycosylation);GO:0016020(membrane);GO:0016757(transferase activity, transferring glycosyl groups)	NA	PREDICTED: probable glycosyltransferase At5g11130 isoform X1 [Daucus carota subsp. sativus]	At5g11120/At5g11130	NA	7.41676	up	1.0822e-149	2.47105e-145	yes
TRINITY_DN47327_c6_g1	-	-	-	-	-	7.13267	up	1.24243e-94	1.89127e-90	yes
TRINITY_DN54885_c0_g1	-	K13414	PREDICTED: TMV resistance protein N-like [Pyrus x bretschneideri]	-	EC:2.7.11.25	-7.68478	down	5.16782e-92	5.89997e-88	yes
TRINITY_DN47107_c0_g1	GO:0003674(molecular_function);GO:0005634(nucleus);GO:0006351(transcription, DNA-templated)	K07375	mediator of RNA polymerase II transcription subunit 19a isoform X1 [Jatropha curcas]	MED19A	-	7.14466	up	3.42354e-82	3.12685e-78	yes
TRINITY_DN51706_c0_g1	-	-	-	-	-	-6.62757	down	1.12619e-80	8.57165e-77	yes
TRINITY_DN50014_c0_g7	GO:0003676(nucleic acid binding);GO:0003964(RNA-directed DNA polymerase activity);GO:0005634(nucleus);GO:0008150(biological_process)	NA	uncharacterized protein LOC112095587 [Citrus clementina]	-	NA	7.61563	up	5.41858e-77	3.53501e-73	yes
TRINITY_DN56026_c0_g1	-	-	-	-	-	-6.43597	down	8.04577e-71	4.59283e-67	yes
TRINITY_DN52118_c1_g1	-	-	-	-	-	-6.75368	down	1.02997e-70	5.08032e-67	yes
TRINITY_DN50061_c1_g1	GO:0005737(cytoplasm);GO:0006952(defense response);GO:0007165(signal transduction);GO:0016021(integral component of membrane);GO:0043531(ADP binding)	NA	PREDICTED: uncharacterized protein LOC104430222 [Eucalyptus grandis]	SNC1	NA	4.48572	up	1.11247e-70	5.08032e-67	yes
TRINITY_DN47224_c0_g2	GO:0003674(molecular_function);GO:0005634(nucleus);GO:0042753(positive regulation of circadian rhythm);GO:0048511(rhythmic process)	-	protein EARLY FLOWERING 4-like [Solanum pennellii]	EFL1	-	-7.51465	down	1.21448e-69	5.04197e-66	yes
TRINITY_DN56255_c0_g5	-	-	PREDICTED: TMV resistance protein N-like isoform X1 [Eucalyptus grandis]	-	-	7.23505	up	4.59788e-69	1.74976e-65	yes
TRINITY_DN46259_c1_g1	-	-	-	-	-	7.0683	up	4.11628e-68	1.44599e-64	yes
TRINITY_DN57371_c0_g1	GO:0005525(GTP binding);GO:0005634(nucleus);GO:0005783(endoplasmic reticulum);GO:0005789(endoplasmic reticulum membrane);GO:0016021(integral component of membrane);GO:0016787(hydrolase activity)	-	protein ROOT HAIR DEFECTIVE 3 homolog 1-like isoform X2 [Prunus avium]	RHD3	-	-6.45587	down	2.83479e-67	9.24689e-64	yes
TRINITY_DN54304_c2_g1	-	-	-	-	-	6.23289	up	4.03335e-65	1.22794e-61	yes
TRINITY_DN54682_c2_g1	GO:0005515(protein binding);GO:0005634(nucleus);GO:0005737(cytoplasm);GO:0042742(defense response to bacterium);GO:0050832(defense response to fungus)	K12795	protein SGT1 homolog [Coffea arabica]	SGT1	-	6.38912	up	1.1959e-64	3.41333e-61	yes
TRINITY_DN51378_c1_g2	GO:0003676(nucleic acid binding);GO:0003677(DNA binding);GO:0005634(nucleus);GO:0006355(regulation of transcription, DNA-templated);GO:0008270(zinc ion binding)	NA	Retrovirus-related Pol polyprotein from transposon TNT 1-94 [Vitis vinifera]	HEX6	NA	6.21361	up	2.02145e-64	5.43021e-61	yes
TRINITY_DN48797_c2_g2	GO:0005618(cell wall);GO:0033609(oxalate metabolic process);GO:0046564(oxalate decarboxylase activity)	K00384	putative germin-like protein 2-3 [Olea europaea var. sylvestris]	Os02g0491600	EC:1.8.1.9	7.06365	up	6.06947e-64	1.53986e-60	yes
TRINITY_DN49268_c0_g1	GO:0003674(molecular_function);GO:0005634(nucleus);GO:0008150(biological_process)	NA	uncharacterized protein LOC107433325 isoform X1 [Ziziphus jujuba]	-	NA	-6.8522	down	1.21074e-63	2.91005e-60	yes
TRINITY_DN55047_c2_g2	-	-	-	-	-	-7.33416	down	6.58917e-61	1.50454e-57	yes
TRINITY_DN50687_c2_g2	GO:0004842(ubiquitin-protein transferase activity);GO:0019005(SCF ubiquitin ligase complex);GO:0031146(SCF-dependent proteasomal ubiquitin-dependent protein catabolic process)	K04079	F-box/kelch-repeat protein At3g06240-like [Helianthus annuus]	-	-	6.35416	up	3.30794e-60	7.19352e-57	yes
TRINITY_DN47895_c3_g1	GO:0003674(molecular_function);GO:0005886(plasma membrane);GO:0008150(biological_process);GO:0016021(integral component of membrane)	NA	PREDICTED: UPF0481 protein At3g47200-like [Lupinus angustifolius]	At3g47200	NA	5.42821	up	1.22095e-59	2.53442e-56	yes
TRINITY_DN54297_c1_g1	GO:0003674(molecular_function);GO:0005886(plasma membrane);GO:0008150(biological_process);GO:0016021(integral component of membrane)	-	UPF0481 protein [Vitis vinifera]	At3g47200	-	10.0927	up	1.71944e-59	3.41399e-56	yes
TRINITY_DN52301_c2_g1	-	-	-	-	-	4.40468	up	4.24537e-59	8.07806e-56	yes
TRINITY_DN55289_c3_g3	-	-	-	-	-	9.40305	up	4.67365e-59	8.53726e-56	yes
TRINITY_DN54172_c0_g1	GO:0000977(RNA polymerase II regulatory region sequence-specific DNA binding);GO:0003700(DNA binding transcription factor activity);GO:0005634(nucleus);GO:0006357(regulation of transcription by RNA polymerase II)	-	hypothetical protein VITISV_027466 [Vitis vinifera]	-	-	6.19068	up	3.75069e-58	6.5878e-55	yes
TRINITY_DN48999_c0_g1	GO:0006952(defense response);GO:0007165(signal transduction);GO:0016021(integral component of membrane);GO:0016301(kinase activity)	K03131	PREDICTED: receptor-like protein 12 [Vitis vinifera]	RLP12	-	5.91331	up	2.11022e-57	3.52099e-54	yes
TRINITY_DN45534_c6_g1	-	-	-	-	-	6.96535	up	2.15884e-57	3.52099e-54	yes
TRINITY_DN45977_c1_g2	GO:0003674(molecular_function);GO:0005737(cytoplasm)	NA	transport protein particle 20 kDa subunit-like isoform X3 [Coffea arabica]	-	NA	-7.35785	down	2.48826e-57	3.91832e-54	yes
TRINITY_DN36953_c0_g1	-	-	-	-	-	-7.49107	down	3.08441e-57	4.69519e-54	yes
TRINITY_DN55042_c0_g8	GO:0007165(signal transduction);GO:0016020(membrane)	NA	PREDICTED: uncharacterized protein LOC103414107 [Malus domestica]	-	NA	6.77456	up	1.58371e-56	2.33302e-53	yes
TRINITY_DN57661_c2_g1	GO:0005575(cellular_component);GO:0009228(thiamine biosynthetic process);GO:0009229(thiamine diphosphate biosynthetic process);GO:0050334(thiaminase activity)	K20896	probable bifunctional TENA-E protein [Sesamum indicum]	TENA_E	EC:3.5.1.- 3.5.99.-	-2.48289	down	1.03113e-55	1.47152e-52	yes
TRINITY_DN54722_c3_g2	GO:0004576(oligosaccharyl transferase activity);GO:0004579(dolichyl-diphosphooligosaccharide-protein glycotransferase activity);GO:0005783(endoplasmic reticulum);GO:0006487(protein N-linked glycosylation);GO:0008250(oligosaccharyltransferase complex);GO:0016020(membrane);GO:0016021(integral component of membrane);GO:0043069(negative regulation of programmed cell death)	K12668	dolichyl-diphosphooligosaccharide--protein glycosyltransferase subunit DAD1 [Populus trichocarpa]	DAD1	-	-3.72645	down	3.42505e-55	4.73975e-52	yes
TRINITY_DN55289_c3_g2	-	-	-	-	-	8.9681	up	3.71342e-55	4.98767e-52	yes
TRINITY_DN57866_c2_g2	GO:0005739(mitochondrion)	K03006	putative RNA-directed DNA polymerase [Rosa chinensis]	-	EC:2.7.7.6	4.74946	up	9.74786e-55	1.27187e-51	yes
TRINITY_DN55814_c1_g2	GO:0003700(DNA binding transcription factor activity);GO:0005634(nucleus);GO:0009414(response to water deprivation);GO:0010118(stomatal movement);GO:0010167(response to nitrate);GO:0042128(nitrate assimilation)	-	protein NLP3 [Sorghum bicolor]	NLP7	-	6.27311	up	2.19432e-54	2.78356e-51	yes
TRINITY_DN41395_c3_g1	GO:0005524(ATP binding);GO:0006952(defense response);GO:0016301(kinase activity);GO:0016310(phosphorylation)	NA	receptor-like cytoplasmic kinase 176 isoform X2 [Citrus clementina]	PBL15	NA	5.93511	up	5.02306e-54	6.19968e-51	yes
TRINITY_DN52694_c3_g12	GO:0003674(molecular_function);GO:0005634(nucleus);GO:0008150(biological_process);GO:0009507(chloroplast)	K13457	Disease resistance RPP13-like protein [Actinidia chinensis var. chinensis]	-	-	6.96857	up	5.48082e-54	6.58664e-51	yes
TRINITY_DN57665_c1_g1	GO:0000795(synaptonemal complex);GO:0007131(reciprocal meiotic recombination)	NA	Synaptonemal complex protein [Actinidia chinensis var. chinensis]	ZYP1B	NA	5.6176	up	9.55669e-54	1.11904e-50	yes
TRINITY_DN54247_c0_g3	-	-	-	-	-	-6.57204	down	2.49336e-53	2.84661e-50	yes
TRINITY_DN52579_c0_g3	-	-	-	-	-	7.76169	up	5.3888e-53	6.0022e-50	yes
TRINITY_DN53105_c0_g7	-	-	-	-	-	6.57436	up	1.21795e-52	1.32429e-49	yes
TRINITY_DN42360_c4_g1	GO:0000062(fatty-acyl-CoA binding);GO:0001666(response to hypoxia);GO:0005737(cytoplasm);GO:0005829(cytosol);GO:0006869(lipid transport);GO:0008289(lipid binding);GO:0009416(response to light stimulus)	NA	hypothetical protein AQUCO_01700221v1 [Aquilegia coerulea]	ACBP4	NA	7.01958	up	2.62088e-52	2.78343e-49	yes
TRINITY_DN52886_c5_g2	GO:0003964(RNA-directed DNA polymerase activity)	NA	uncharacterized protein LOC110913294 [Helianthus annuus]	-	NA	3.50127	up	9.76167e-52	1.01315e-48	yes
TRINITY_DN56485_c0_g1	-	-	hypothetical protein DVH24_010900 [Malus domestica]	-	-	2.40933	up	2.15773e-51	2.18971e-48	yes
TRINITY_DN45327_c0_g3	GO:0004674(protein serine/threonine kinase activity);GO:0005524(ATP binding);GO:0005886(plasma membrane);GO:0006468(protein phosphorylation);GO:0007169(transmembrane receptor protein tyrosine kinase signaling pathway);GO:0009507(chloroplast);GO:0016021(integral component of membrane);GO:0016301(kinase activity)	NA	PREDICTED: probable LRR receptor-like serine/threonine-protein kinase At3g47570 [Fragaria vesca subsp. vesca]	At3g47570	NA	8.13953	up	4.35019e-51	4.3187e-48	yes
TRINITY_DN54532_c2_g1	-	-	-	-	-	-6.99066	down	6.95151e-51	6.75435e-48	yes
TRINITY_DN57260_c3_g1	-	-	-	-	-	-4.0598	down	1.12303e-50	1.06845e-47	yes
TRINITY_DN49253_c3_g2	-	-	hypothetical protein CK203_041961 [Vitis vinifera]	-	-	6.30369	up	1.27253e-50	1.17998e-47	yes
TRINITY_DN42917_c1_g2	GO:0004596(peptide alpha-N-acetyltransferase activity);GO:0005737(cytoplasm);GO:0017196(N-terminal peptidyl-methionine acetylation)	NA	retrovirus-related Pol polyprotein from transposon TNT 1-94 [Trifolium pratense]	GIP	NA	8.20235	up	1.29194e-50	1.17998e-47	yes
TRINITY_DN57454_c3_g2	-	-	-	-	-	-7.18612	down	1.53654e-50	1.37586e-47	yes
TRINITY_DN45292_c3_g2	GO:0005829(cytosol);GO:0008478(pyridoxal kinase activity);GO:0009443(pyridoxal 5'-phosphate salvage);GO:0042816(vitamin B6 metabolic process)	K00868	PREDICTED: pyridoxal kinase isoform X1 [Vitis vinifera]	PK	EC:2.7.1.35	6.82957	up	1.75339e-50	1.53985e-47	yes
TRINITY_DN52390_c2_g1	-	-	-	-	-	-5.14257	down	3.248e-50	2.79861e-47	yes
TRINITY_DN53477_c0_g3	GO:0005515(protein binding)	K13414	TMV resistance protein N-like [Helianthus annuus]	-	EC:2.7.11.25	6.64402	up	5.70896e-50	4.82799e-47	yes
TRINITY_DN53397_c1_g4	-	-	-	-	-	4.43418	up	2.23606e-49	1.85662e-46	yes
TRINITY_DN56035_c2_g2	-	-	-	-	-	6.03385	up	2.91088e-49	2.37377e-46	yes
TRINITY_DN46873_c0_g1	-	-	-	-	-	-6.90137	down	6.27225e-49	5.02517e-46	yes
TRINITY_DN56899_c4_g3	GO:0000775(chromosome, centromeric region);GO:0000785(chromatin);GO:0003682(chromatin binding);GO:0005524(ATP binding);GO:0005634(nucleus);GO:0005737(cytoplasm);GO:0005819(spindle);GO:0006281(DNA repair);GO:0007059(chromosome segregation);GO:0007062(sister chromatid cohesion);GO:0008278(cohesin complex);GO:0009506(plasmodesma);GO:0016363(nuclear matrix);GO:0051301(cell division);GO:0051321(meioti…	NA	unnamed protein product [Coffea canephora]	SMC3	NA	6.15784	up	6.51112e-49	5.12661e-46	yes
TRINITY_DN51393_c3_g2	GO:0004675(transmembrane receptor protein serine/threonine kinase activity);GO:0005515(protein binding);GO:0005524(ATP binding);GO:0005886(plasma membrane);GO:0006468(protein phosphorylation);GO:0007166(cell surface receptor signaling pathway);GO:0008289(lipid binding);GO:0009556(microsporogenesis);GO:0009742(brassinosteroid mediated signaling pathway);GO:0010152(pollen maturation);GO:0016021(int…	K13416	BRASSINOSTEROID INSENSITIVE 1-associated receptor kinase 1 [Sesamum indicum]	BAK1	EC:2.7.10.1 2.7.11.1	6.77956	up	1.06702e-48	8.25892e-46	yes
TRINITY_DN42408_c1_g5	-	-	-	-	-	-5.61365	down	1.89811e-48	1.44468e-45	yes
TRINITY_DN56143_c0_g4	-	-	-	-	-	3.91888	up	1.97669e-48	1.47983e-45	yes
TRINITY_DN52750_c2_g2	GO:0003676(nucleic acid binding);GO:0003723(RNA binding);GO:0003964(RNA-directed DNA polymerase activity);GO:0005739(mitochondrion);GO:0006278(RNA-dependent DNA biosynthetic process)	NA	uncharacterized protein LOC110607833 [Manihot esculenta]	Pol	NA	8.4291	up	2.16617e-48	1.59552e-45	yes
TRINITY_DN53390_c0_g1	-	-	PREDICTED: uncharacterized protein LOC108204239 [Daucus carota subsp. sativus]	-	-	-7.01425	down	2.29416e-48	1.66297e-45	yes
TRINITY_DN56041_c1_g2	GO:0005634(nucleus);GO:0008150(biological_process)	NA	F-box/LRR-repeat protein [Actinidia chinensis var. chinensis]	At5g41840	NA	-5.34381	down	4.75846e-48	3.39538e-45	yes
TRINITY_DN53915_c1_g4	GO:0005515(protein binding)	NA	putative receptor-like protein kinase At3g47110 [Sesamum indicum]	XA21	NA	8.60963	up	5.3634e-48	3.76816e-45	yes
TRINITY_DN49712_c4_g2	-	-	-	-	-	6.62222	up	9.41433e-48	6.514e-45	yes
TRINITY_DN52236_c0_g1	-	-	-	-	-	-7.37721	down	1.18927e-47	8.10602e-45	yes
TRINITY_DN57979_c3_g2	-	-	-	-	-	-5.57871	down	1.69215e-47	1.1364e-44	yes
TRINITY_DN57660_c2_g1	-	-	uncharacterized protein LOC111390222 [Olea europaea var. sylvestris]	-	-	5.98674	up	2.94078e-47	1.94633e-44	yes
TRINITY_DN52004_c0_g2	GO:0005249(voltage-gated potassium channel activity);GO:0005634(nucleus);GO:0005829(cytosol);GO:0006813(potassium ion transport);GO:0006886(intracellular protein transport);GO:0008076(voltage-gated potassium channel complex);GO:0016020(membrane);GO:0016567(protein ubiquitination);GO:0051260(protein homooligomerization)	NA	hypothetical protein COLO4_02741 [Corchorus olitorius]	At3g09030	NA	6.18456	up	3.1667e-47	2.06591e-44	yes
TRINITY_DN53870_c3_g1	-	-	-	-	-	6.60261	up	4.12006e-47	2.65001e-44	yes
TRINITY_DN54703_c1_g1	-	-	-	-	-	-5.29726	down	2.21456e-46	1.40462e-43	yes
TRINITY_DN44196_c0_g2	-	-	hypothetical protein KK1_030441 [Cajanus cajan]	-	-	-6.99746	down	1.62424e-45	1.01608e-42	yes
TRINITY_DN42358_c0_g1	-	-	-	-	-	-6.01028	down	7.05311e-45	4.35263e-42	yes
TRINITY_DN49879_c4_g2	-	-	-	-	-	6.15892	up	7.70942e-45	4.69422e-42	yes
TRINITY_DN48153_c0_g1	-	-	-	-	-	6.65098	up	1.94071e-44	1.16614e-41	yes
TRINITY_DN42210_c3_g3	-	-	-	-	-	7.62255	up	4.2472e-44	2.51892e-41	yes
TRINITY_DN55087_c0_g2	-	-	-	-	-	7.0773	up	4.30755e-44	2.52196e-41	yes
TRINITY_DN44743_c0_g4	-	NA	MLO-like protein 3 [Vitis vinifera]	-	NA	6.62056	up	7.535e-44	4.35571e-41	yes
TRINITY_DN56485_c0_g2	-	-	NAC domain-containing protein 35-like [Sesamum indicum]	-	-	2.5338	up	7.8372e-44	4.47377e-41	yes
TRINITY_DN44857_c0_g1	-	-	-	-	-	-6.19377	down	1.7776e-43	1.0022e-40	yes
TRINITY_DN53451_c1_g1	GO:0000795(synaptonemal complex);GO:0007131(reciprocal meiotic recombination)	NA	Synaptonemal complex protein 2 [Glycine soja]	ZYP1A	NA	4.8391	up	3.59748e-43	2.00349e-40	yes
TRINITY_DN46723_c1_g1	-	-	TMV resistance protein like [Actinidia chinensis var. chinensis]	-	-	7.06866	up	6.38394e-43	3.51247e-40	yes
TRINITY_DN57404_c2_g1	-	K14442	hypothetical protein VITISV_002943 [Vitis vinifera]	-	EC:3.6.4.13	5.10728	up	9.22968e-43	5.01776e-40	yes
TRINITY_DN50414_c0_g3	GO:0004335(galactokinase activity);GO:0005524(ATP binding);GO:0009507(chloroplast)	K12446	L-arabinokinase isoform X1 [Prunus persica]	-	EC:2.7.1.46	6.619	up	1.67489e-42	8.99849e-40	yes
TRINITY_DN53295_c5_g1	-	-	-	-	-	-7.48466	down	1.92943e-42	1.02455e-39	yes
TRINITY_DN57516_c1_g1	-	-	uncharacterized protein LOC111412753 [Olea europaea var. sylvestris]	-	-	-4.5287	down	2.64213e-42	1.38688e-39	yes
TRINITY_DN50984_c2_g1	-	-	-	-	-	5.30803	up	2.95259e-42	1.53223e-39	yes
TRINITY_DN50878_c1_g4	-	NA	protein FAR1-RELATED SEQUENCE 5-like [Asparagus officinalis]	-	NA	6.01277	up	4.20487e-42	2.15757e-39	yes
TRINITY_DN48605_c0_g1	GO:0003674(molecular_function);GO:0005634(nucleus);GO:0008150(biological_process)	-	F-box protein At5g03970-like [Olea europaea var. sylvestris]	At5g03970	-	4.59231	up	8.17433e-42	4.14775e-39	yes
TRINITY_DN45225_c1_g3	-	-	TMV resistance protein N-like [Solanum lycopersicum]	-	-	-6.50505	down	8.73814e-42	4.38511e-39	yes
TRINITY_DN55936_c0_g1	-	-	hypothetical protein DVH24_034773, partial [Malus domestica]	-	-	6.84026	up	1.03456e-41	5.13536e-39	yes
TRINITY_DN44951_c5_g2	-	-	-	-	-	-5.69769	down	1.16141e-41	5.70301e-39	yes
TRINITY_DN53400_c0_g2	-	-	-	-	-	6.78764	up	1.27391e-41	6.18889e-39	yes
TRINITY_DN44696_c4_g5	-	-	Common plant regulatory factor 1 like isoform 2 [Actinidia chinensis var. chinensis]	-	-	5.89892	up	1.42184e-41	6.83486e-39	yes
TRINITY_DN55790_c1_g4	-	-	hypothetical protein AQUCO_06800035v1 [Aquilegia coerulea]	-	-	-5.11331	down	1.85386e-41	8.81876e-39	yes
TRINITY_DN47411_c1_g1	-	-	-	-	-	-4.89144	down	4.00731e-41	1.88662e-38	yes
TRINITY_DN50505_c2_g2	GO:0005737(cytoplasm);GO:0006952(defense response);GO:0007165(signal transduction);GO:0016021(integral component of membrane);GO:0043531(ADP binding)	NA	TMV resistance protein N-like, partial [Prunus avium]	At4g11170	NA	-5.90041	down	7.09395e-41	3.30571e-38	yes
TRINITY_DN47432_c1_g3	GO:0004674(protein serine/threonine kinase activity);GO:0005524(ATP binding);GO:0005886(plasma membrane);GO:0006468(protein phosphorylation);GO:0007169(transmembrane receptor protein tyrosine kinase signaling pathway);GO:0016021(integral component of membrane);GO:0016301(kinase activity)	NA	PREDICTED: probable LRR receptor-like serine/threonine-protein kinase At3g47570, partial [Vitis vinifera]	At3g47570	NA	7.82717	up	7.52574e-41	3.47149e-38	yes
TRINITY_DN48813_c3_g1	-	-	-	-	-	6.41118	up	9.98607e-41	4.56034e-38	yes
TRINITY_DN50185_c0_g1	GO:0003674(molecular_function);GO:0005634(nucleus);GO:0008150(biological_process)	NA	PREDICTED: uncharacterized protein LOC108204239 [Daucus carota subsp. sativus]	At3g26010	NA	-7.84653	down	1.07164e-40	4.84542e-38	yes
TRINITY_DN57004_c1_g1	-	-	-	-	-	3.82561	up	3.37165e-40	1.50954e-37	yes
TRINITY_DN55429_c0_g1	-	-	-	-	-	-7.64991	down	3.5826e-40	1.58841e-37	yes
TRINITY_DN45181_c3_g1	GO:0003723(RNA binding);GO:0004525(ribonuclease III activity);GO:0005634(nucleus);GO:0005737(cytoplasm);GO:0016442(RISC complex);GO:0030422(production of siRNA involved in RNA interference)	K05658	Retrovirus-related Pol polyprotein from transposon RE2 [Vitis vinifera]	-	EC:3.6.3.44	6.17472	up	5.46371e-40	2.39915e-37	yes
TRINITY_DN53010_c1_g1	-	-	-	-	-	6.62948	up	5.95071e-40	2.58811e-37	yes
TRINITY_DN47927_c0_g1	-	-	-	-	-	5.93122	up	7.16185e-40	3.08547e-37	yes
TRINITY_DN50175_c0_g1	-	-	uncharacterized protein LOC113743836 [Coffea arabica]	-	-	-6.22011	down	8.56217e-40	3.65429e-37	yes
TRINITY_DN56137_c4_g1	-	-	-	-	-	5.84235	up	1.11407e-39	4.71075e-37	yes
TRINITY_DN50917_c4_g4	-	-	Tumor necrosis factor alpha-induced protein like [Actinidia chinensis var. chinensis]	-	-	3.64801	up	1.19724e-39	5.01601e-37	yes
TRINITY_DN52755_c2_g1	GO:0000148(1,3-beta-D-glucan synthase complex);GO:0003843(1,3-beta-D-glucan synthase activity);GO:0005886(plasma membrane)	NA	PREDICTED: callose synthase 2 [Camelina sativa]	CALS2	NA	-4.43987	down	1.38306e-39	5.74185e-37	yes
TRINITY_DN47182_c1_g1	-	-	-	-	-	-4.86046	down	1.51902e-39	6.24948e-37	yes
TRINITY_DN45327_c0_g4	GO:0004674(protein serine/threonine kinase activity);GO:0005524(ATP binding);GO:0005886(plasma membrane);GO:0006468(protein phosphorylation);GO:0007169(transmembrane receptor protein tyrosine kinase signaling pathway);GO:0016021(integral component of membrane);GO:0016301(kinase activity);GO:0016310(phosphorylation)	NA	PREDICTED: probable LRR receptor-like serine/threonine-protein kinase At3g47570 [Theobroma cacao]	At3g47110	NA	7.25271	up	1.69374e-39	6.90609e-37	yes
TRINITY_DN44932_c1_g3	-	-	putative disease resistance protein At3g14460 [Abrus precatorius]	-	-	4.56408	up	2.29748e-39	9.28485e-37	yes
TRINITY_DN44067_c3_g1	GO:0004842(ubiquitin-protein transferase activity);GO:0019005(SCF ubiquitin ligase complex);GO:0031146(SCF-dependent proteasomal ubiquitin-dependent protein catabolic process)	-	hypothetical protein MANES_07G048900 [Manihot esculenta]	-	-	-7.93642	down	3.47142e-39	1.39061e-36	yes
TRINITY_DN52694_c3_g4	GO:0003676(nucleic acid binding);GO:0005575(cellular_component);GO:0008270(zinc ion binding);GO:0015074(DNA integration)	K03006	Retrovirus-related Pol polyprotein from transposon TNT 1-94 [Vitis vinifera]	-	EC:2.7.7.6	4.97309	up	7.91026e-39	3.1412e-36	yes
TRINITY_DN49329_c2_g1	-	-	-	-	-	5.65956	up	8.17059e-39	3.21661e-36	yes
TRINITY_DN43251_c0_g1	-	-	-	-	-	-6.95024	down	8.61177e-39	3.36131e-36	yes
TRINITY_DN34221_c0_g1	GO:0000977(RNA polymerase II regulatory region sequence-specific DNA binding);GO:0003700(DNA binding transcription factor activity);GO:0005634(nucleus);GO:0006357(regulation of transcription by RNA polymerase II)	NA	Zinc finger BED domain-containing protein [Actinidia chinensis var. chinensis]	Os05g0239150	NA	5.91561	up	9.39801e-39	3.63711e-36	yes
TRINITY_DN56887_c0_g3	GO:0005737(cytoplasm);GO:0006952(defense response);GO:0007165(signal transduction);GO:0016021(integral component of membrane);GO:0043531(ADP binding)	K08852	PREDICTED: uncharacterized protein LOC104437089 [Eucalyptus grandis]	-	EC:2.7.11.1 3.1.26.-	7.14262	up	1.09274e-38	4.19345e-36	yes
TRINITY_DN43993_c1_g2	-	-	-	-	-	6.60349	up	1.14444e-38	4.35527e-36	yes
TRINITY_DN47528_c1_g1	-	-	-	-	-	-6.56094	down	2.01025e-38	7.58695e-36	yes
TRINITY_DN52703_c0_g3	GO:0005737(cytoplasm);GO:0006952(defense response);GO:0009506(plasmodesma);GO:0009507(chloroplast)	NA	TMV resistance protein like [Actinidia chinensis var. chinensis]	-	NA	4.79163	up	2.6388e-38	9.87756e-36	yes
TRINITY_DN46510_c1_g1	GO:0003674(molecular_function);GO:0005886(plasma membrane);GO:0008150(biological_process);GO:0016021(integral component of membrane)	NA	UPF0481 protein At3g47200 isoform X1 [Ricinus communis]	At3g47200	NA	6.7554	up	2.69914e-38	9.99334e-36	yes
TRINITY_DN54817_c0_g1	-	-	PREDICTED: uncharacterized protein LOC104903051 [Beta vulgaris subsp. vulgaris]	-	-	-6.11859	down	2.7135e-38	9.99334e-36	yes
TRINITY_DN51190_c1_g1	-	-	-	-	-	-7.45909	down	3.25695e-38	1.18988e-35	yes
TRINITY_DN43452_c0_g1	-	-	Blue-light photoreceptor like [Actinidia chinensis var. chinensis]	-	-	-4.27466	down	6.02038e-38	2.18201e-35	yes
TRINITY_DN49564_c0_g3	-	-	-	-	-	6.38925	up	7.91322e-38	2.84546e-35	yes
TRINITY_DN55773_c1_g1	GO:0005739(mitochondrion)	K12447	Retrovirus-related Pol polyprotein from transposon TNT 1-94 [Vitis vinifera]	-	EC:2.7.7.64	4.23515	up	1.14701e-37	4.09224e-35	yes
TRINITY_DN41986_c0_g7	-	-	-	-	-	-6.48139	down	1.16784e-37	4.13425e-35	yes
TRINITY_DN53905_c1_g1	GO:0019185(snRNA-activating protein complex);GO:0042795(snRNA transcription by RNA polymerase II);GO:0042796(snRNA transcription by RNA polymerase III);GO:0043565(sequence-specific DNA binding)	NA	PREDICTED: uncharacterized protein LOC109178768 [Ipomoea nil]	-	NA	-2.20086	down	2.00205e-37	7.0329e-35	yes
TRINITY_DN47294_c1_g3	-	-	Transmembrane protein 184 [Actinidia chinensis var. chinensis]	-	-	-6.43226	down	2.55424e-37	8.90417e-35	yes
TRINITY_DN46948_c0_g3	-	-	-	-	-	3.44829	up	2.95522e-37	1.02239e-34	yes
TRINITY_DN57625_c0_g1	GO:0004672(protein kinase activity);GO:0005886(plasma membrane)	NA	hypothetical protein CICLE_v10033505mg [Citrus clementina]	-	NA	7.89168	up	3.62939e-37	1.24619e-34	yes
TRINITY_DN42478_c3_g1	-	-	-	-	-	-7.51836	down	3.96447e-37	1.35108e-34	yes
TRINITY_DN52211_c3_g1	-	-	-	-	-	6.28922	up	4.59189e-37	1.55332e-34	yes
TRINITY_DN55962_c1_g1	-	-	-	-	-	5.86174	up	5.11577e-37	1.71781e-34	yes
TRINITY_DN53570_c2_g1	GO:0003700(DNA binding transcription factor activity);GO:0005515(protein binding);GO:0005634(nucleus);GO:0006351(transcription, DNA-templated);GO:0006355(regulation of transcription, DNA-templated);GO:0009567(double fertilization forming a zygote and endosperm);GO:0010628(positive regulation of gene expression);GO:0043565(sequence-specific DNA binding)	-	protein PHR1-LIKE 3-like isoform X2 [Coffea arabica]	PHL3	-	-3.24502	down	5.23084e-37	1.73356e-34	yes
TRINITY_DN49834_c2_g1	-	-	-	-	-	5.40277	up	5.23859e-37	1.73356e-34	yes
TRINITY_DN49152_c3_g1	GO:0005524(ATP binding);GO:0005634(nucleus);GO:0006952(defense response);GO:0043130(ubiquitin binding);GO:0043531(ADP binding)	-	probable disease resistance protein At5g66900 isoform X2 [Lactuca sativa]	At5g66900	-	4.79876	up	8.11646e-37	2.66658e-34	yes
TRINITY_DN52377_c0_g3	-	-	-	-	-	-6.43916	down	8.64855e-37	2.8211e-34	yes
TRINITY_DN50954_c2_g4	-	-	-	-	-	-4.89077	down	9.83264e-37	3.18459e-34	yes
TRINITY_DN57460_c1_g8	GO:0004067(asparaginase activity);GO:0005737(cytoplasm);GO:0005829(cytosol);GO:0006508(proteolysis);GO:0006516(glycoprotein catabolic process);GO:0008798(beta-aspartyl-peptidase activity);GO:0016787(hydrolase activity)	NA	hypothetical protein PHAVU_003G182400g [Phaseolus vulgaris]	At5g08100	NA	5.74407	up	1.53229e-36	4.92782e-34	yes
TRINITY_DN55697_c0_g4	GO:0000981(RNA polymerase II transcription factor activity, sequence-specific DNA binding);GO:0003677(DNA binding);GO:0005654(nucleoplasm);GO:0005737(cytoplasm)	K02925	uncharacterized protein LOC111409464 [Olea europaea var. sylvestris]	-	-	-6.81854	down	1.63404e-36	5.2183e-34	yes
TRINITY_DN56562_c1_g1	-	-	Oxoglutarate/iron-dependent dioxygenase [Parasponia andersonii]	-	-	-5.25127	down	2.16764e-36	6.87428e-34	yes
TRINITY_DN27666_c0_g1	GO:0000776(kinetochore);GO:0000777(condensed chromosome kinetochore);GO:0003677(DNA binding);GO:0005515(protein binding);GO:0005634(nucleus);GO:0005635(nuclear envelope);GO:0005737(cytoplasm);GO:0005828(kinetochore microtubule);GO:0005876(spindle microtubule);GO:0007094(mitotic spindle assembly checkpoint);GO:0007346(regulation of mitotic cell cycle);GO:0010369(chromocenter);GO:0051301(cell divis…	NA	mitotic spindle checkpoint protein MAD2 [Populus trichocarpa]	MAD2	NA	5.02025	up	2.79992e-36	8.8182e-34	yes
TRINITY_DN55167_c3_g2	GO:0003674(molecular_function);GO:0007275(multicellular organism development);GO:0009507(chloroplast);GO:0009543(chloroplast thylakoid lumen);GO:0016021(integral component of membrane);GO:0031969(chloroplast membrane)	-	hypothetical protein DCAR_011861 [Daucus carota subsp. sativus]	RER6	-	7.66166	up	4.49567e-36	1.40619e-33	yes
TRINITY_DN50871_c1_g3	-	-	-	-	-	6.34691	up	5.6386e-36	1.75169e-33	yes
TRINITY_DN52863_c0_g5	-	-	-	-	-	-7.151	down	6.1513e-36	1.89805e-33	yes
TRINITY_DN57810_c3_g1	-	-	disease resistance protein (CC-NBS-LRR class) family protein [Medicago truncatula]	-	-	4.43366	up	8.64381e-36	2.64924e-33	yes
TRINITY_DN48000_c1_g3	-	-	-	-	-	-6.6563	down	9.52022e-36	2.8984e-33	yes
TRINITY_DN57218_c1_g1	-	-	putative mitochondrial protein [Vitis vinifera]	-	-	4.80081	up	9.92022e-36	3.00018e-33	yes
TRINITY_DN49104_c1_g1	-	-	-	-	-	-5.75121	down	1.13426e-35	3.40777e-33	yes
TRINITY_DN53062_c1_g5	-	-	-	-	-	-5.17062	down	1.18984e-35	3.5514e-33	yes
TRINITY_DN56647_c3_g1	-	-	-	-	-	-7.54358	down	1.35883e-35	4.02946e-33	yes
TRINITY_DN50437_c1_g1	-	-	-	-	-	6.2743	up	1.51263e-35	4.45661e-33	yes
TRINITY_DN51830_c0_g2	-	-	reverse transcriptase [Corchorus capsularis]	-	-	5.18107	up	1.57055e-35	4.59759e-33	yes
TRINITY_DN50882_c1_g1	GO:0004325(ferrochelatase activity);GO:0006783(heme biosynthetic process)	K01772	Ferrochelatase-2 like [Actinidia chinensis var. chinensis]	HEMH	EC:4.99.1.1 4.99.1.9	-4.89079	down	1.90358e-35	5.53698e-33	yes
TRINITY_DN55681_c1_g2	-	-	-	-	-	-5.33976	down	2.02864e-35	5.86341e-33	yes
TRINITY_DN50437_c1_g4	-	-	-	-	-	-5.3969	down	2.07914e-35	5.97157e-33	yes
TRINITY_DN52205_c0_g2	GO:0003964(RNA-directed DNA polymerase activity)	NA	reverse transcriptase [Corchorus capsularis]	At1g65750	NA	-6.69011	down	2.23044e-35	6.3661e-33	yes
TRINITY_DN57906_c2_g1	GO:0006952(defense response);GO:0016614(oxidoreductase activity, acting on CH-OH group of donors);GO:0046202(cyanide biosynthetic process);GO:0046593(mandelonitrile lyase activity);GO:0050660(flavin adenine dinucleotide binding);GO:0055114(oxidation-reduction process)	K08248	hypothetical protein LSAT_0X30380 [Lactuca sativa]	MDL3	EC:4.1.2.10	-4.41507	down	4.06427e-35	1.15282e-32	yes
TRINITY_DN52639_c2_g4	-	-	-	-	-	-7.07936	down	4.80326e-35	1.35401e-32	yes
TRINITY_DN49945_c3_g4	-	-	-	-	-	5.69499	up	7.68647e-35	2.15348e-32	yes
TRINITY_DN46478_c2_g1	GO:0003677(DNA binding);GO:0005634(nucleus);GO:0005694(chromosome);GO:0005737(cytoplasm);GO:0006260(DNA replication);GO:0006284(base-excision repair);GO:0006302(double-strand break repair);GO:0006310(DNA recombination);GO:0009378(four-way junction helicase activity);GO:0032508(DNA duplex unwinding);GO:0043140(ATP-dependent 3'-5' DNA helicase activity)	-	F-box protein SKIP23-like [Quercus suber]	SKIP23	-	-2.4081	down	8.9915e-35	2.50375e-32	yes
TRINITY_DN48707_c1_g1	GO:0005737(cytoplasm);GO:0006952(defense response);GO:0007165(signal transduction);GO:0016021(integral component of membrane);GO:0043531(ADP binding)	NA	PREDICTED: TMV resistance protein N-like [Eucalyptus grandis]	-	NA	3.92165	up	1.35792e-34	3.75831e-32	yes
TRINITY_DN43020_c3_g1	GO:0000166(nucleotide binding);GO:0005737(cytoplasm);GO:0009117(nucleotide metabolic process);GO:0016462(pyrophosphatase activity);GO:0035529(NADH pyrophosphatase activity);GO:0046872(metal ion binding)	K01519	Ham1p_like domain-containing protein, partial [Cephalotus follicularis]	VIT_05s0051g00580	EC:3.6.1.-	-3.10236	down	1.48504e-34	4.08538e-32	yes
TRINITY_DN48112_c3_g2	-	-	PREDICTED: uncharacterized protein LOC100263584 [Vitis vinifera]	-	-	-4.81245	down	1.61445e-34	4.41481e-32	yes
TRINITY_DN55614_c1_g1	-	-	-	-	-	-6.14595	down	2.11748e-34	5.7559e-32	yes
TRINITY_DN48251_c0_g2	GO:0003729(mRNA binding);GO:0005634(nucleus);GO:0005829(cytosol);GO:0009506(plasmodesma)	-	apoptosis inhibitor 5-like protein API5 [Olea europaea var. sylvestris]	API5	-	-7.28696	down	3.03648e-34	8.20514e-32	yes
TRINITY_DN56387_c1_g8	-	-	-	-	-	4.87775	up	3.06855e-34	8.24303e-32	yes
TRINITY_DN53108_c1_g1	-	-	PREDICTED: uncharacterized protein LOC108199196 [Daucus carota subsp. sativus]	-	-	5.72856	up	3.13038e-34	8.35994e-32	yes
TRINITY_DN56879_c2_g5	GO:0005737(cytoplasm);GO:0006952(defense response);GO:0007165(signal transduction);GO:0016021(integral component of membrane);GO:0043531(ADP binding)	-	hypothetical protein PRUPE_8G185300 [Prunus persica]	-	-	5.60453	up	3.30496e-34	8.77486e-32	yes
TRINITY_DN51460_c1_g1	GO:0005576(extracellular region);GO:0016298(lipase activity);GO:0052689(carboxylic ester hydrolase activity)	K00679	GDSL esterase/lipase [Actinidia chinensis var. chinensis]	At1g20120	EC:2.3.1.158	-5.20414	down	7.07772e-34	1.86831e-31	yes
TRINITY_DN45849_c1_g2	-	-	-	-	-	-5.61373	down	7.68752e-34	2.01762e-31	yes
TRINITY_DN47116_c1_g1	-	-	-	-	-	-5.21015	down	8.69483e-34	2.26895e-31	yes
TRINITY_DN51049_c3_g1	GO:0003777(microtubule motor activity);GO:0005871(kinesin complex);GO:0007018(microtubule-based movement);GO:0016887(ATPase activity)	NA	kinesin-like protein KIN-14C [Abrus precatorius]	-	NA	-7.49421	down	9.22586e-34	2.39385e-31	yes
TRINITY_DN55265_c1_g1	-	-	hypothetical protein A4A49_52839 [Nicotiana attenuata]	-	-	5.27279	up	9.3647e-34	2.41614e-31	yes
TRINITY_DN41554_c0_g2	GO:0000977(RNA polymerase II regulatory region sequence-specific DNA binding);GO:0003700(DNA binding transcription factor activity);GO:0005634(nucleus);GO:0006357(regulation of transcription by RNA polymerase II)	NA	putative AC transposase [Vitis vinifera]	Os05g0239150	NA	5.43267	up	9.57963e-34	2.45771e-31	yes
TRINITY_DN55225_c3_g2	-	K13466	hypothetical protein CICLE_v10007014mg [Citrus clementina]	-	-	5.23929	up	9.81418e-34	2.50382e-31	yes
TRINITY_DN47951_c3_g2	GO:0003677(DNA binding);GO:0005634(nucleus);GO:0005694(chromosome);GO:0005737(cytoplasm);GO:0006260(DNA replication);GO:0006284(base-excision repair);GO:0006302(double-strand break repair);GO:0006310(DNA recombination);GO:0009378(four-way junction helicase activity);GO:0032508(DNA duplex unwinding);GO:0043140(ATP-dependent 3'-5' DNA helicase activity)	-	F-box protein SKIP23-like [Quercus suber]	At5g55150	-	-6.9698	down	1.09285e-33	2.77261e-31	yes
TRINITY_DN53047_c1_g1	GO:0007165(signal transduction);GO:0016020(membrane)	K03006	Retrovirus-related Pol polyprotein from transposon TNT 1-94 [Vitis vinifera]	-	EC:2.7.7.6	-5.43179	down	1.27781e-33	3.22396e-31	yes
TRINITY_DN56006_c3_g1	-	-	-	-	-	-5.37747	down	1.33967e-33	3.36147e-31	yes
TRINITY_DN54726_c2_g5	GO:0005381(iron ion transmembrane transporter activity);GO:0005384(manganese ion transmembrane transporter activity);GO:0005886(plasma membrane);GO:0010044(response to aluminum ion);GO:0015083(aluminum ion transmembrane transporter activity);GO:0015086(cadmium ion transmembrane transporter activity);GO:0015690(aluminum cation transport)	NA	metal transporter Nramp5-like [Cynara cardunculus var. scolymus]	NRAMP5	NA	-6.71507	down	1.7325e-33	4.32338e-31	yes
TRINITY_DN50017_c1_g1	-	-	PREDICTED: putative receptor-like protein kinase At1g72540 [Prunus mume]	-	-	5.99002	up	1.79748e-33	4.46117e-31	yes
TRINITY_DN57645_c0_g1	GO:0009813(flavonoid biosynthetic process);GO:0043231(intracellular membrane-bounded organelle);GO:0052696(flavonoid glucuronidation);GO:0080043(quercetin 3-O-glucosyltransferase activity);GO:0080044(quercetin 7-O-glucosyltransferase activity)	NA	UDP-glucose:glucosyltransferase [Lycium barbarum]	-	NA	3.11296	up	2.10019e-33	5.18428e-31	yes
TRINITY_DN57684_c1_g2	GO:0008150(biological_process)	K05658	hypothetical protein CKAN_00956200 [Cinnamomum micranthum f. kanehirae]	-	EC:3.6.3.44	-6.53488	down	2.39882e-33	5.88963e-31	yes
TRINITY_DN49070_c6_g1	-	-	PREDICTED: TMV resistance protein N-like [Nelumbo nucifera]	-	-	4.23099	up	3.10608e-33	7.58531e-31	yes
TRINITY_DN46130_c3_g2	-	-	-	-	-	-6.33628	down	3.4391e-33	8.3539e-31	yes
TRINITY_DN43008_c1_g1	-	-	-	-	-	5.08064	up	3.56515e-33	8.61427e-31	yes
TRINITY_DN57910_c0_g1	-	-	-	-	-	4.46405	up	4.9322e-33	1.18547e-30	yes
TRINITY_DN45723_c0_g1	-	-	-	-	-	-6.96622	down	5.23085e-33	1.25067e-30	yes
TRINITY_DN52026_c0_g6	-	-	uncharacterized protein LOC107178209 [Citrus sinensis]	-	-	5.85671	up	6.16643e-33	1.46668e-30	yes
TRINITY_DN49046_c5_g3	-	-	-	-	-	4.54507	up	8.01115e-33	1.89557e-30	yes
TRINITY_DN51938_c0_g3	-	-	-	-	-	5.1149	up	8.13997e-33	1.91612e-30	yes
TRINITY_DN41546_c2_g5	-	-	-	-	-	6.36157	up	1.72054e-32	4.02934e-30	yes
TRINITY_DN53381_c3_g2	GO:0030587(sorocarp development)	-	Transposon TX1 uncharacterized 149 kDa protein [Vitis vinifera]	-	-	4.58642	up	1.93424e-32	4.50668e-30	yes
TRINITY_DN53604_c2_g1	-	-	-	-	-	-7.37178	down	2.00209e-32	4.6411e-30	yes
TRINITY_DN50001_c1_g3	-	-	-	-	-	5.92113	up	3.14237e-32	7.2476e-30	yes
TRINITY_DN47367_c3_g1	-	-	-	-	-	-7.06752	down	3.4312e-32	7.87401e-30	yes
TRINITY_DN44172_c5_g4	-	-	-	-	-	-6.24763	down	3.5672e-32	8.14516e-30	yes
TRINITY_DN42330_c4_g1	-	K14317	PREDICTED: nuclear pore complex protein NUP214 isoform X1 [Nicotiana tomentosiformis]	NUP214	-	2.11809	up	5.10418e-32	1.15966e-29	yes
TRINITY_DN45681_c1_g2	-	-	-	-	-	-7.43732	down	5.3969e-32	1.2201e-29	yes
TRINITY_DN54719_c0_g1	GO:0003677(DNA binding);GO:0003700(DNA binding transcription factor activity);GO:0005634(nucleus);GO:0006351(transcription, DNA-templated);GO:0006355(regulation of transcription, DNA-templated);GO:0008289(lipid binding);GO:0009855(determination of bilateral symmetry);GO:0009965(leaf morphogenesis);GO:0010014(meristem initiation);GO:0010073(meristem maintenance);GO:0010075(regulation of meristem g…	NA	hypothetical protein CDL15_Pgr014930 [Punica granatum]	ATHB-15	NA	-4.53609	down	6.01696e-32	1.35358e-29	yes
TRINITY_DN47565_c3_g1	GO:0003700(DNA binding transcription factor activity);GO:0005515(protein binding);GO:0005634(nucleus);GO:0006351(transcription, DNA-templated);GO:0006355(regulation of transcription, DNA-templated);GO:0009733(response to auxin);GO:0009734(auxin-activated signaling pathway);GO:0010102(lateral root morphogenesis);GO:0016021(integral component of membrane);GO:0045892(negative regulation of transcrip…	K14484	Auxin-responsive protein [Actinidia chinensis var. chinensis]	IAA14	-	-4.87036	down	6.74538e-32	1.51001e-29	yes
TRINITY_DN47948_c0_g1	GO:0005575(cellular_component);GO:0008150(biological_process);GO:0016811(hydrolase activity, acting on carbon-nitrogen (but not peptide) bonds, in linear amides)	NA	hypothetical protein CDL12_02693 [Handroanthus impetiginosus]	At2g41760	NA	1.87097	up	7.72331e-32	1.72049e-29	yes
TRINITY_DN50029_c0_g1	GO:0000036(acyl carrier activity);GO:0004320(oleoyl-[acyl-carrier-protein] hydrolase activity);GO:0006633(fatty acid biosynthetic process);GO:0009507(chloroplast);GO:0016295(myristoyl-[acyl-carrier-protein] hydrolase activity);GO:0016296(palmitoyl-[acyl-carrier-protein] hydrolase activity);GO:0016297(acyl-[acyl-carrier-protein] hydrolase activity)	K10782	oleoyl-acyl carrier protein thioesterase 1, chloroplastic [Morus notabilis]	FATA	EC:3.1.2.14	-3.58532	down	7.92666e-32	1.75722e-29	yes
TRINITY_DN54791_c5_g1	-	-	-	-	-	4.75334	up	9.01822e-32	1.98954e-29	yes
TRINITY_DN57328_c1_g3	GO:0004536(deoxyribonuclease activity);GO:0006308(DNA catabolic process)	K01183	protein NYNRIN-like [Quercus suber]	-	EC:3.2.1.14	4.41648	up	9.45015e-32	2.07481e-29	yes
TRINITY_DN55050_c4_g1	GO:0016787(hydrolase activity)	-	PREDICTED: probable esterase KAI2 [Solanum tuberosum]	D14L	-	-3.05862	down	1.3155e-31	2.8744e-29	yes
TRINITY_DN43889_c2_g4	-	-	-	-	-	-6.79172	down	1.90021e-31	4.13224e-29	yes
TRINITY_DN41280_c0_g2	-	-	-	-	-	6.58139	up	2.52472e-31	5.46429e-29	yes
TRINITY_DN54848_c1_g4	GO:0004674(protein serine/threonine kinase activity);GO:0005886(plasma membrane);GO:0006468(protein phosphorylation);GO:0006952(defense response);GO:0009506(plasmodesma)	NA	putative RNA-directed DNA polymerase [Rosa chinensis]	-	NA	6.36693	up	2.73815e-31	5.89825e-29	yes
TRINITY_DN51729_c1_g7	-	-	-	-	-	6.43888	up	3.06386e-31	6.56889e-29	yes
TRINITY_DN53199_c0_g1	-	-	-	-	-	6.31577	up	4.07806e-31	8.70247e-29	yes
TRINITY_DN41373_c0_g2	-	-	-	-	-	-5.6909	down	5.26756e-31	1.11885e-28	yes
TRINITY_DN49012_c4_g2	-	-	-	-	-	-7.43602	down	6.38575e-31	1.35008e-28	yes
TRINITY_DN56761_c0_g5	-	-	-	-	-	-5.43744	down	6.4379e-31	1.35484e-28	yes
TRINITY_DN43996_c3_g1	GO:0005737(cytoplasm);GO:0019788(NEDD8 transferase activity);GO:0031625(ubiquitin protein ligase binding);GO:0045116(protein neddylation);GO:0061630(ubiquitin protein ligase activity)	K10579	hypothetical protein B456_007G206300 [Gossypium raimondii]	RCE1	-	-3.17058	down	8.18948e-31	1.71554e-28	yes
TRINITY_DN48959_c0_g1	GO:0004806(triglyceride lipase activity);GO:0005737(cytoplasm);GO:0006629(lipid metabolic process);GO:0008970(phosphatidylcholine 1-acylhydrolase activity);GO:0009507(chloroplast);GO:0009650(UV protection);GO:0016042(lipid catabolic process);GO:0071493(cellular response to UV-B)	K00145	PREDICTED: phospholipase A1-IIdelta isoform X1 [Solanum tuberosum]	At2g42690	EC:1.2.1.38	-2.95898	down	9.47989e-31	1.9768e-28	yes
TRINITY_DN48262_c0_g1	GO:0003729(mRNA binding);GO:0003735(structural constituent of ribosome);GO:0006412(translation);GO:0022625(cytosolic large ribosomal subunit)	K02871	50S ribosomal protein L13, chloroplastic [Lactuca sativa]	RPL13	-	-6.62536	down	9.95835e-31	2.06713e-28	yes
TRINITY_DN55814_c1_g3	-	-	-	-	-	-6.99956	down	1.10825e-30	2.29008e-28	yes
TRINITY_DN51706_c1_g1	-	-	-	-	-	-2.38279	down	1.24915e-30	2.56959e-28	yes
TRINITY_DN49565_c5_g1	-	-	-	-	-	-3.37342	down	1.42081e-30	2.90961e-28	yes
TRINITY_DN55612_c4_g7	GO:0005576(extracellular region);GO:0008152(metabolic process);GO:0047513(1,2-alpha-L-fucosidase activity);GO:0048046(apoplast)	K15923	PREDICTED: alpha-L-fucosidase 2-like isoform X2 [Gossypium raimondii]	FUC95A	EC:3.2.1.51	4.66194	up	1.60578e-30	3.27371e-28	yes
TRINITY_DN45121_c3_g4	-	-	-	-	-	-5.02224	down	1.84804e-30	3.75086e-28	yes
TRINITY_DN54657_c0_g2	-	-	-	-	-	5.14374	up	2.2827e-30	4.61256e-28	yes
TRINITY_DN51523_c2_g1	-	-	-	-	-	-4.41842	down	2.46717e-30	4.96336e-28	yes
TRINITY_DN54266_c2_g4	-	-	-	-	-	6.94922	up	2.62357e-30	5.25486e-28	yes
TRINITY_DN43185_c0_g1	-	-	-	-	-	3.66815	up	2.67643e-30	5.33731e-28	yes
TRINITY_DN47487_c2_g2	-	-	-	-	-	4.40188	up	2.97641e-30	5.90972e-28	yes
TRINITY_DN46466_c1_g5	-	-	-	-	-	6.2527	up	3.36749e-30	6.65727e-28	yes
TRINITY_DN54428_c1_g1	GO:0005634(nucleus);GO:0006355(regulation of transcription, DNA-templated);GO:0009640(photomorphogenesis)	-	B-box zinc finger protein 25-like [Cynara cardunculus var. scolymus]	BBX25	-	-3.08618	down	4.05294e-30	7.97783e-28	yes
TRINITY_DN57378_c0_g2	-	-	hypothetical protein VITISV_000598 [Vitis vinifera]	-	-	5.05189	up	4.14314e-30	8.12037e-28	yes
TRINITY_DN49407_c1_g3	-	-	-	-	-	-6.80821	down	4.49183e-30	8.76618e-28	yes
TRINITY_DN32600_c0_g1	-	-	uncharacterized protein LOC113711429 isoform X1 [Coffea arabica]	-	-	4.6315	up	4.77207e-30	9.27345e-28	yes
TRINITY_DN57353_c0_g1	-	-	-	-	-	-5.44876	down	7.17671e-30	1.38872e-27	yes
TRINITY_DN43146_c4_g1	-	-	-	-	-	4.52419	up	7.40217e-30	1.42631e-27	yes
TRINITY_DN57982_c3_g1	-	-	-	-	-	-6.84369	down	7.72952e-30	1.48313e-27	yes
TRINITY_DN46274_c1_g1	-	-	-	-	-	-4.57181	down	8.46852e-30	1.61813e-27	yes
TRINITY_DN52129_c4_g6	-	-	-	-	-	-5.18901	down	9.27314e-30	1.76449e-27	yes
TRINITY_DN55228_c0_g1	GO:0000977(RNA polymerase II regulatory region sequence-specific DNA binding);GO:0003700(DNA binding transcription factor activity);GO:0005634(nucleus);GO:0006357(regulation of transcription by RNA polymerase II)	NA	PREDICTED: zinc finger BED domain-containing protein RICESLEEPER 2-like [Malus domestica]	-	NA	5.29874	up	9.70072e-30	1.83819e-27	yes
TRINITY_DN55228_c0_g2	-	-	transposase [[Saintpaulia] hybrid cultivar]	-	-	6.74531	up	9.83306e-30	1.85556e-27	yes
TRINITY_DN56751_c1_g2	-	-	-	-	-	5.63297	up	1.12989e-29	2.12341e-27	yes
TRINITY_DN42314_c3_g2	-	-	-	-	-	-6.72734	down	1.21512e-29	2.27421e-27	yes
TRINITY_DN55815_c1_g1	-	K01426	PREDICTED: uncharacterized protein LOC108866859 [Pyrus x bretschneideri]	-	EC:3.5.1.4	4.50717	up	1.3876e-29	2.58643e-27	yes
TRINITY_DN44565_c3_g1	-	-	unnamed protein product [Coffea canephora]	-	-	-3.49219	down	1.438e-29	2.66948e-27	yes
TRINITY_DN43163_c1_g1	-	-	-	-	-	-7.44981	down	1.45671e-29	2.69327e-27	yes
TRINITY_DN57096_c1_g1	-	-	-	-	-	-3.52512	down	1.53384e-29	2.82443e-27	yes
TRINITY_DN56267_c4_g2	-	NA	Splicing factor 3A subunit 2 [Vitis vinifera]	-	NA	4.29288	up	1.54966e-29	2.84209e-27	yes
TRINITY_DN41887_c1_g3	-	-	-	-	-	5.92111	up	1.69596e-29	3.09798e-27	yes
TRINITY_DN56184_c1_g1	-	-	PREDICTED: TMV resistance protein N-like [Pyrus x bretschneideri]	-	-	-7.16499	down	1.9662e-29	3.57731e-27	yes
TRINITY_DN55092_c2_g3	-	-	-	-	-	-6.31025	down	2.54944e-29	4.62006e-27	yes
TRINITY_DN48481_c2_g1	-	-	-	-	-	6.07307	up	3.01972e-29	5.45065e-27	yes
TRINITY_DN57209_c1_g2	GO:0002229(defense response to oomycetes);GO:0009507(chloroplast);GO:0009536(plastid);GO:0016021(integral component of membrane);GO:0031969(chloroplast membrane);GO:0034635(glutathione transport);GO:0046686(response to cadmium ion)	-	hypothetical protein CEY00_Acc10659 [Actinidia chinensis var. chinensis]	CLT1	-	2.49033	up	3.49727e-29	6.28779e-27	yes
TRINITY_DN48462_c0_g1	GO:0005739(mitochondrion)	K12447	retrovirus-related Pol polyprotein from transposon TNT 1-94 [Trifolium pratense]	-	EC:2.7.7.64	-6.4834	down	3.61378e-29	6.47178e-27	yes
TRINITY_DN50868_c2_g1	GO:0016787(hydrolase activity)	K08726	PREDICTED: bifunctional epoxide hydrolase 2 isoform X1 [Vitis vinifera]	ephA	EC:3.3.2.10 3.1.3.76	-3.07336	down	4.0294e-29	7.18791e-27	yes
TRINITY_DN57805_c5_g1	-	-	-	-	-	4.91686	up	5.12389e-29	9.10478e-27	yes
TRINITY_DN54467_c0_g1	-	-	-	-	-	5.60033	up	5.41208e-29	9.57959e-27	yes
TRINITY_DN40150_c1_g3	GO:0005618(cell wall);GO:0033609(oxalate metabolic process);GO:0046564(oxalate decarboxylase activity)	-	Germin-like protein [Actinidia chinensis var. chinensis]	Os09g0568600	-	2.9632	up	5.49964e-29	9.69699e-27	yes
TRINITY_DN49598_c0_g1	-	-	-	-	-	-6.23263	down	5.84306e-29	1.02629e-26	yes
TRINITY_DN47088_c2_g3	GO:0005576(extracellular region);GO:0016042(lipid catabolic process);GO:0016788(hydrolase activity, acting on ester bonds);GO:0052689(carboxylic ester hydrolase activity)	K10396	PREDICTED: GDSL esterase/lipase At1g54790 isoform X2 [Lupinus angustifolius]	At1g54790	-	-4.77003	down	6.10182e-29	1.06763e-26	yes
TRINITY_DN44247_c0_g8	-	-	-	-	-	-5.39815	down	7.51856e-29	1.3105e-26	yes
TRINITY_DN57257_c5_g3	-	-	-	-	-	-7.54414	down	7.65369e-29	1.32802e-26	yes
TRINITY_DN52439_c1_g1	-	-	-	-	-	-5.42594	down	7.67728e-29	1.32802e-26	yes
TRINITY_DN47499_c1_g5	-	-	-	-	-	9.94074	up	8.55952e-29	1.47505e-26	yes
TRINITY_DN46232_c1_g2	-	K13459	uncharacterized protein LOC110608565 [Manihot esculenta]	-	-	5.43385	up	9.43638e-29	1.62004e-26	yes
TRINITY_DN53571_c0_g1	-	-	-	-	-	-7.56657	down	9.94102e-29	1.70029e-26	yes
TRINITY_DN56793_c4_g3	-	-	-	-	-	5.6127	up	1.1787e-28	2.00849e-26	yes
TRINITY_DN54401_c1_g1	-	-	-	-	-	-5.74116	down	1.29458e-28	2.19776e-26	yes
TRINITY_DN57806_c1_g1	GO:0004176(ATP-dependent peptidase activity);GO:0005739(mitochondrion);GO:0006508(proteolysis);GO:0008237(metallopeptidase activity)	K12598	putative RNA-directed DNA polymerase [Rosa chinensis]	-	EC:3.6.4.13	3.5087	up	1.52204e-28	2.57433e-26	yes
TRINITY_DN50953_c1_g4	-	-	uncharacterized protein LOC111897464 [Lactuca sativa]	-	-	3.12287	up	1.6529e-28	2.78534e-26	yes
TRINITY_DN57607_c1_g1	GO:0003674(molecular_function);GO:0005634(nucleus);GO:0008150(biological_process)	NA	MATH domain and coiled-coil domain-containing protein At3g58370-like [Ziziphus jujuba]	-	NA	-3.35333	down	1.7363e-28	2.91514e-26	yes
TRINITY_DN54665_c0_g3	GO:0004674(protein serine/threonine kinase activity);GO:0005886(plasma membrane);GO:0006468(protein phosphorylation);GO:0006952(defense response);GO:0009506(plasmodesma)	NA	PREDICTED: cysteine-rich receptor-like protein kinase 10 isoform X1 [Vitis vinifera]	CRK25	NA	-5.6357	down	1.87998e-28	3.1448e-26	yes
TRINITY_DN56816_c4_g1	GO:0003977(UDP-N-acetylglucosamine diphosphorylase activity);GO:0005829(cytosol);GO:0006048(UDP-N-acetylglucosamine biosynthetic process)	-	uncharacterized protein LOC112039170 [Quercus suber]	-	-	-7.03546	down	2.2243e-28	3.7072e-26	yes
TRINITY_DN51095_c2_g2	-	-	-	-	-	-4.01932	down	2.68279e-28	4.4551e-26	yes
TRINITY_DN45137_c0_g1	GO:0003700(DNA binding transcription factor activity);GO:0005515(protein binding);GO:0005634(nucleus);GO:0006351(transcription, DNA-templated);GO:0006355(regulation of transcription, DNA-templated);GO:0009733(response to auxin);GO:0009734(auxin-activated signaling pathway);GO:0010102(lateral root morphogenesis);GO:0016021(integral component of membrane);GO:0045892(negative regulation of transcrip…	K14484	indole-3-acetic acid 7 [Artemisia annua]	IAA14	-	-5.07934	down	3.01162e-28	4.98303e-26	yes
TRINITY_DN53065_c3_g4	-	-	-	-	-	5.52668	up	3.22479e-28	5.31649e-26	yes
TRINITY_DN49252_c0_g1	GO:0004674(protein serine/threonine kinase activity);GO:0005515(protein binding);GO:0005524(ATP binding);GO:0005886(plasma membrane);GO:0006468(protein phosphorylation);GO:0007338(single fertilization);GO:0009860(pollen tube growth);GO:0016021(integral component of membrane);GO:0016301(kinase activity);GO:0016324(apical plasma membrane);GO:0090404(pollen tube tip)	NA	PREDICTED: uncharacterized protein LOC108212558, partial [Daucus carota subsp. sativus]	ANX1	NA	-4.10963	down	3.65236e-28	5.99972e-26	yes
TRINITY_DN54291_c4_g1	GO:0005783(endoplasmic reticulum);GO:0006631(fatty acid metabolic process);GO:0080132(fatty acid alpha-hydroxylase activity)	NA	PREDICTED: dihydroceramide fatty acyl 2-hydroxylase FAH2-like [Nicotiana tomentosiformis]	FAH1	NA	5.48998	up	3.90517e-28	6.39202e-26	yes
TRINITY_DN53906_c0_g1	GO:0004842(ubiquitin-protein transferase activity);GO:0019005(SCF ubiquitin ligase complex);GO:0031146(SCF-dependent proteasomal ubiquitin-dependent protein catabolic process)	-	F-box protein CPR1-like [Coffea arabica]	At3g06240	-	3.55595	up	4.17813e-28	6.81439e-26	yes
TRINITY_DN57436_c0_g2	GO:0004864(protein phosphatase inhibitor activity);GO:0005634(nucleus);GO:0005737(cytoplasm);GO:0009738(abscisic acid-activated signaling pathway);GO:0010427(abscisic acid binding);GO:0080163(regulation of protein serine/threonine phosphatase activity)	K14496	abscisic acid receptor PYL8-like [Olea europaea var. sylvestris]	PYL8	-	5.39029	up	4.3178e-28	7.01712e-26	yes
TRINITY_DN52173_c2_g1	-	-	-	-	-	5.09558	up	4.5477e-28	7.36454e-26	yes
TRINITY_DN43781_c0_g3	-	-	-	-	-	-7.9383	down	4.58225e-28	7.39425e-26	yes
TRINITY_DN50751_c4_g3	GO:0003735(structural constituent of ribosome);GO:0019843(rRNA binding);GO:0022627(cytosolic small ribosomal subunit);GO:0045903(positive regulation of translational fidelity)	K02997	40S ribosomal protein S9 [Capsicum baccatum]	RPS9C	-	-4.50897	down	4.72355e-28	7.59543e-26	yes
TRINITY_DN50507_c4_g2	GO:0005737(cytoplasm)	-	GDP-fucose protein O-fucosyltransferase protein [Actinidia chinensis var. chinensis]	-	-	-6.28899	down	6.02062e-28	9.64715e-26	yes
TRINITY_DN54102_c0_g2	GO:0005432(calcium:sodium antiporter activity);GO:0005509(calcium ion binding);GO:0055074(calcium ion homeostasis)	-	PREDICTED: uncharacterized protein LOC100253888 [Vitis vinifera]	-	-	6.82691	up	6.13449e-28	9.79524e-26	yes
TRINITY_DN48975_c2_g3	-	K08735	DNA mismatch repair protein MSH2 [Quercus suber]	-	-	-5.97173	down	8.85371e-28	1.40879e-25	yes
TRINITY_DN45881_c4_g3	GO:0003676(nucleic acid binding);GO:0003964(RNA-directed DNA polymerase activity);GO:0005739(mitochondrion);GO:0008150(biological_process)	-	uncharacterized protein LOC105628273 isoform X1 [Jatropha curcas]	-	-	5.07403	up	1.00442e-27	1.59267e-25	yes
TRINITY_DN54312_c1_g6	-	-	14-3-3-like protein D [Chenopodium quinoa]	-	-	-7.49556	down	1.10061e-27	1.73916e-25	yes
TRINITY_DN44466_c0_g2	-	-	PREDICTED: TMV resistance protein N-like [Prunus mume]	-	-	4.93501	up	1.10867e-27	1.74585e-25	yes
TRINITY_DN52279_c3_g1	-	-	-	-	-	-7.28444	down	1.15707e-27	1.8158e-25	yes
TRINITY_DN47534_c1_g5	-	-	hypothetical protein AQUCO_03500122v1 [Aquilegia coerulea]	-	-	-4.65168	down	1.34442e-27	2.10259e-25	yes
[truncated: 16,086 more rows]

## Sheet: Supplementary Table S7
Supplementary Table S7. The TPM information of Key Structual Genes identified in Pathways of flavonoid, phenolics acid and terpenoid metabolism
[truncated: 129 more rows]

[truncated: 5 more sheets: Supplementary Table S8, Supplementary Table S9, Supplementary Table S10, Supplementary Table S11, Supplementary Table S12]
